# Supplementary material for: Structural design and safety performance of a novel high-strength steel lightweight guardrail
Source: PLoS One. 2025 Jan 24;20(1):e0317353. doi: 10.1371/journal.pone.0317353 (PMC11759979; doi:10.1371/journal.pone.0317353)
Supplement: S2 File — (XLS) [file pone.0317353.s002.XLS]

## Sheet: Sheet1
No.	Date	Time	时间(s)	[1]波形(g)
1	2024	14:35:14.427000000	0	-4.93e-07
2	2024	14:35:14.427500000	5E-4	-0.03383
3	2024	14:35:14.428000000	1E-3	-0.09157
4	2024	14:35:14.428500000	0.0015	-0.15607
5	2024	14:35:14.429000000	0.002	-0.22272
6	2024	14:35:14.429500000	0.0025	-0.28707
7	2024	14:35:14.430000000	0.003	-0.34526
8	2024	14:35:14.430500000	0.0035	-0.3944
9	2024	14:35:14.431000000	0.004	-0.43286
10	2024	14:35:14.431500000	0.0045	-0.46041
11	2024	14:35:14.432000000	0.005	-0.47817
12	2024	14:35:14.432500000	0.0055	-0.48858
13	2024	14:35:14.433000000	0.006	-0.49501
14	2024	14:35:14.433500000	0.0065	-0.50145
15	2024	14:35:14.434000000	0.007	-0.51205
16	2024	14:35:14.434500000	0.0075	-0.53065
17	2024	14:35:14.435000000	0.008	-0.56035
18	2024	14:35:14.435500000	0.0085	-0.60314
19	2024	14:35:14.436000000	0.009	-0.65966
20	2024	14:35:14.436500000	0.0095	-0.72903
21	2024	14:35:14.437000000	0.01	-0.80897
22	2024	14:35:14.437500000	0.0105	-0.89587
23	2024	14:35:14.438000000	0.011	-0.98518
24	2024	14:35:14.438500000	0.0115	-1.0718
25	2024	14:35:14.439000000	0.012	-1.15058
26	2024	14:35:14.439500000	0.0125	-1.2168
27	2024	14:35:14.440000000	0.013	-1.26664
28	2024	14:35:14.440500000	0.0135	-1.29762
29	2024	14:35:14.441000000	0.014	-1.3088
30	2024	14:35:14.441500000	0.0145	-1.30095
31	2024	14:35:14.442000000	0.015	-1.27651
32	2024	14:35:14.442500000	0.0155	-1.23939
33	2024	14:35:14.443000000	0.016	-1.19462
34	2024	14:35:14.443500000	0.0165	-1.14788
35	2024	14:35:14.444000000	0.017	-1.10503
36	2024	14:35:14.444500000	0.0175	-1.0715
37	2024	14:35:14.445000000	0.018	-1.05183
38	2024	14:35:14.445500000	0.0185	-1.04917
39	2024	14:35:14.446000000	0.019	-1.06506
40	2024	14:35:14.446500000	0.0195	-1.09922
41	2024	14:35:14.447000000	0.02	-1.14959
42	2024	14:35:14.447500000	0.0205	-1.21253
43	2024	14:35:14.448000000	0.021	-1.28317
44	2024	14:35:14.448500000	0.0215	-1.35587
45	2024	14:35:14.449000000	0.022	-1.42478
46	2024	14:35:14.449500000	0.0225	-1.48441
47	2024	14:35:14.450000000	0.023	-1.53019
48	2024	14:35:14.450500000	0.0235	-1.55888
49	2024	14:35:14.451000000	0.024	-1.56893
50	2024	14:35:14.451500000	0.0245	-1.56064
51	2024	14:35:14.452000000	0.025	-1.5361
52	2024	14:35:14.452500000	0.0255	-1.49903
53	2024	14:35:14.453000000	0.026	-1.45439
54	2024	14:35:14.453500000	0.0265	-1.40787
55	2024	14:35:14.454000000	0.027	-1.3653
56	2024	14:35:14.454500000	0.0275	-1.33209
57	2024	14:35:14.455000000	0.028	-1.31262
58	2024	14:35:14.455500000	0.0285	-1.30975
59	2024	14:35:14.456000000	0.029	-1.32453
60	2024	14:35:14.456500000	0.0295	-1.35599
61	2024	14:35:14.456999999	0.03	-1.40123
62	2024	14:35:14.457500000	0.0305	-1.4556
63	2024	14:35:14.457999999	0.031	-1.51319
64	2024	14:35:14.458500000	0.0315	-1.56731
65	2024	14:35:14.458999999	0.032	-1.61119
66	2024	14:35:14.459500000	0.0325	-1.63865
67	2024	14:35:14.459999999	0.033	-1.6447
68	2024	14:35:14.460500000	0.0335	-1.62614
69	2024	14:35:14.460999999	0.034	-1.5819
70	2024	14:35:14.461500000	0.0345	-1.51323
71	2024	14:35:14.461999999	0.035	-1.4237
72	2024	14:35:14.462500000	0.0355	-1.3189
73	2024	14:35:14.462999999	0.036	-1.20603
74	2024	14:35:14.463499999	0.0365	-1.09328
75	2024	14:35:14.463999999	0.037	-0.98908
76	2024	14:35:14.464499999	0.0375	-0.9014
77	2024	14:35:14.464999999	0.038	-0.83694
78	2024	14:35:14.465499999	0.0385	-0.80059
79	2024	14:35:14.465999999	0.039	-0.79492
80	2024	14:35:14.466500000	0.0395	-0.81994
81	2024	14:35:14.467000000	0.04	-0.87307
82	2024	14:35:14.467500000	0.0405	-0.94939
83	2024	14:35:14.468000000	0.041	-1.04209
84	2024	14:35:14.468500000	0.0415	-1.14306
85	2024	14:35:14.469000000	0.042	-1.24371
86	2024	14:35:14.469500000	0.0425	-1.33571
87	2024	14:35:14.470000000	0.043	-1.41182
88	2024	14:35:14.470500000	0.0435	-1.46657
89	2024	14:35:14.471000000	0.044	-1.49676
90	2024	14:35:14.471500000	0.0445	-1.50177
91	2024	14:35:14.472000000	0.045	-1.4836
92	2024	14:35:14.472500000	0.0455	-1.44666
93	2024	14:35:14.473000000	0.046	-1.39733
94	2024	14:35:14.473500000	0.0465	-1.34327
95	2024	14:35:14.474000000	0.047	-1.29268
96	2024	14:35:14.474500000	0.0475	-1.25339
97	2024	14:35:14.475000000	0.048	-1.2321
98	2024	14:35:14.475500000	0.0485	-1.2336
99	2024	14:35:14.476000000	0.049	-1.26026
100	2024	14:35:14.476500000	0.0495	-1.31175
101	2024	14:35:14.477000000	0.05	-1.38494
102	2024	14:35:14.477500000	0.0505	-1.47422
103	2024	14:35:14.478000000	0.051	-1.57201
104	2024	14:35:14.478500000	0.0515	-1.66947
105	2024	14:35:14.479000000	0.052	-1.75742
106	2024	14:35:14.479500000	0.0525	-1.82728
107	2024	14:35:14.480000000	0.053	-1.87199
108	2024	14:35:14.480500000	0.0535	-1.88683
109	2024	14:35:14.481000000	0.054	-1.87
110	2024	14:35:14.481500000	0.0545	-1.82294
111	2024	14:35:14.482000000	0.055	-1.75032
112	2024	14:35:14.482500000	0.0555	-1.65975
113	2024	14:35:14.483000000	0.056	-1.56107
114	2024	14:35:14.483500000	0.0565	-1.46556
115	2024	14:35:14.484000000	0.057	-1.38473
116	2024	14:35:14.484500000	0.0575	-1.32929
117	2024	14:35:14.485000000	0.058	-1.30791
118	2024	14:35:14.485500000	0.0585	-1.32632
119	2024	14:35:14.486000000	0.059	-1.38652
120	2024	14:35:14.486500000	0.0595	-1.48635
121	2024	14:35:14.487000000	0.06	-1.61953
122	2024	14:35:14.487500000	0.0605	-1.77597
123	2024	14:35:14.488000000	0.061	-1.94258
124	2024	14:35:14.488500000	0.0615	-2.10435
125	2024	14:35:14.489000000	0.062	-2.24576
126	2024	14:35:14.489500000	0.0625	-2.35219
127	2024	14:35:14.490000000	0.063	-2.41149
128	2024	14:35:14.490500000	0.0635	-2.41528
129	2024	14:35:14.491000000	0.064	-2.36006
130	2024	14:35:14.491500000	0.0645	-2.24786
131	2024	14:35:14.492000000	0.065	-2.08651
132	2024	14:35:14.492500000	0.0655	-1.88934
133	2024	14:35:14.493000000	0.066	-1.6743
134	2024	14:35:14.493500000	0.0665	-1.46279
135	2024	14:35:14.494000000	0.067	-1.27788
136	2024	14:35:14.494500000	0.0675	-1.14247
137	2024	14:35:14.495000000	0.068	-1.07725
138	2024	14:35:14.495500000	0.0685	-1.0987
139	2024	14:35:14.496000000	0.069	-1.21748
140	2024	14:35:14.496500000	0.0695	-1.43705
141	2024	14:35:14.497000000	0.07	-1.75292
142	2024	14:35:14.497500000	0.0705	-2.15253
143	2024	14:35:14.498000000	0.071	-2.61574
144	2024	14:35:14.498500000	0.0715	-3.11601
145	2024	14:35:14.499000000	0.072	-3.62216
146	2024	14:35:14.499500000	0.0725	-4.10059
147	2024	14:35:14.500000000	0.073	-4.51777
148	2024	14:35:14.500499999	0.0735	-4.84293
149	2024	14:35:14.501000000	0.074	-5.05058
150	2024	14:35:14.501499999	0.0745	-5.12273
151	2024	14:35:14.502000000	0.075	-5.05065
152	2024	14:35:14.502499999	0.0755	-4.83598
153	2024	14:35:14.503000000	0.076	-4.49108
154	2024	14:35:14.503499999	0.0765	-4.0386
155	2024	14:35:14.504000000	0.077	-3.51019
156	2024	14:35:14.504499999	0.0775	-2.94459
157	2024	14:35:14.505000000	0.078	-2.38504
158	2024	14:35:14.505499999	0.0785	-1.87638
159	2024	14:35:14.506000000	0.079	-1.46179
160	2024	14:35:14.506499999	0.0795	-1.17977
161	2024	14:35:14.507000000	0.08	-1.06123
162	2024	14:35:14.507499999	0.0805	-1.12708
163	2024	14:35:14.508000000	0.081	-1.38656
164	2024	14:35:14.508499999	0.0815	-1.83628
165	2024	14:35:14.509000000	0.082	-2.46016
166	2024	14:35:14.509499999	0.0825	-3.23022
167	2024	14:35:14.510000000	0.083	-4.1083
168	2024	14:35:14.510499999	0.0835	-5.0483
169	2024	14:35:14.511000000	0.084	-5.9992
170	2024	14:35:14.511499999	0.0845	-6.90821
171	2024	14:35:14.512000000	0.085	-7.72418
172	2024	14:35:14.512499999	0.0855	-8.40085
173	2024	14:35:14.513000000	0.086	-8.89977
174	2024	14:35:14.513499999	0.0865	-9.19262
175	2024	14:35:14.514000000	0.087	-9.26302
176	2024	14:35:14.514499999	0.0875	-9.10733
177	2024	14:35:14.515000000	0.088	-8.73481
178	2024	14:35:14.515499999	0.0885	-8.16684
179	2024	14:35:14.516000000	0.089	-7.43546
180	2024	14:35:14.516499999	0.0895	-6.58124
181	2024	14:35:14.517000000	0.09	-5.6507
182	2024	14:35:14.517499999	0.0905	-4.69343
183	2024	14:35:14.518000000	0.091	-3.75915
184	2024	14:35:14.518499999	0.0915	-2.89482
185	2024	14:35:14.519000000	0.092	-2.14206
186	2024	14:35:14.519499999	0.0925	-1.53501
187	2024	14:35:14.520000000	0.093	-1.09871
188	2024	14:35:14.520499999	0.0935	-0.8481
189	2024	14:35:14.521000000	0.094	-0.78765
190	2024	14:35:14.521499999	0.0945	-0.91163
191	2024	14:35:14.522000000	0.095	-1.20494
192	2024	14:35:14.522499999	0.0955	-1.64439
193	2024	14:35:14.523000000	0.096	-2.20043
194	2024	14:35:14.523499999	0.0965	-2.83899
195	2024	14:35:14.524000000	0.097	-3.52357
196	2024	14:35:14.524499999	0.0975	-4.21724
197	2024	14:35:14.525000000	0.098	-4.88454
198	2024	14:35:14.525499999	0.0985	-5.49315
199	2024	14:35:14.526000000	0.099	-6.01533
200	2024	14:35:14.526499999	0.0995	-6.42895
201	2024	14:35:14.527000000	0.1	-6.71821
202	2024	14:35:14.527499999	0.1005	-6.87405
203	2024	14:35:14.528000000	0.101	-6.89408
204	2024	14:35:14.528499999	0.1015	-6.7824
205	2024	14:35:14.529000000	0.102	-6.54897
206	2024	14:35:14.529500000	0.1025	-6.20887
207	2024	14:35:14.530000000	0.103	-5.78132
208	2024	14:35:14.530500000	0.1035	-5.28868
209	2024	14:35:14.531000000	0.104	-4.75523
210	2024	14:35:14.531500000	0.1045	-4.20601
211	2024	14:35:14.532000000	0.105	-3.66567
212	2024	14:35:14.532500000	0.1055	-3.15731
213	2024	14:35:14.533000000	0.106	-2.70146
214	2024	14:35:14.533500000	0.1065	-2.31515
215	2024	14:35:14.534000000	0.107	-2.01116
216	2024	14:35:14.534500000	0.1075	-1.79743
217	2024	14:35:14.535000000	0.108	-1.67673
218	2024	14:35:14.535500000	0.1085	-1.64659
219	2024	14:35:14.536000000	0.109	-1.69943
220	2024	14:35:14.536500000	0.1095	-1.82304
221	2024	14:35:14.537000000	0.11	-2.00128
222	2024	14:35:14.537500000	0.1105	-2.21511
223	2024	14:35:14.538000000	0.111	-2.44365
224	2024	14:35:14.538500000	0.1115	-2.66559
225	2024	14:35:14.539000000	0.112	-2.86056
226	2024	14:35:14.539500000	0.1125	-3.01051
227	2024	14:35:14.540000000	0.113	-3.10099
228	2024	14:35:14.540500000	0.1135	-3.12228
229	2024	14:35:14.541000000	0.114	-3.07013
230	2024	14:35:14.541500000	0.1145	-2.94627
231	2024	14:35:14.542000000	0.115	-2.75847
232	2024	14:35:14.542500000	0.1155	-2.52013
233	2024	14:35:14.543000000	0.116	-2.24946
234	2024	14:35:14.543500000	0.1165	-1.96835
235	2024	14:35:14.544000000	0.117	-1.70078
236	2024	14:35:14.544500000	0.1175	-1.47117
237	2024	14:35:14.545000000	0.118	-1.30249
238	2024	14:35:14.545500000	0.1185	-1.2145
239	2024	14:35:14.546000000	0.119	-1.2221
240	2024	14:35:14.546500000	0.1195	-1.33408
241	2024	14:35:14.546999999	0.12	-1.55218
242	2024	14:35:14.547500000	0.1205	-1.87071
243	2024	14:35:14.548000000	0.121	-2.27671
244	2024	14:35:14.548500000	0.1215	-2.75071
245	2024	14:35:14.548999999	0.122	-3.26794
246	2024	14:35:14.549500000	0.1225	-3.79997
247	2024	14:35:14.550000000	0.123	-4.31678
248	2024	14:35:14.550500000	0.1235	-4.78884
249	2024	14:35:14.550999999	0.124	-5.18935
250	2024	14:35:14.551500000	0.1245	-5.49617
251	2024	14:35:14.552000000	0.125	-5.69351
252	2024	14:35:14.552500000	0.1255	-5.77309
253	2024	14:35:14.552999999	0.126	-5.73483
254	2024	14:35:14.553500000	0.1265	-5.58676
255	2024	14:35:14.554000000	0.127	-5.3444
256	2024	14:35:14.554500000	0.1275	-5.02952
257	2024	14:35:14.554999999	0.128	-4.66837
258	2024	14:35:14.555500000	0.1285	-4.28961
259	2024	14:35:14.556000000	0.129	-3.92196
260	2024	14:35:14.556500000	0.1295	-3.59192
261	2024	14:35:14.556999999	0.13	-3.32166
262	2024	14:35:14.557500000	0.1305	-3.12723
263	2024	14:35:14.558000000	0.131	-3.01737
264	2024	14:35:14.558500000	0.1315	-2.99286
265	2024	14:35:14.559000000	0.132	-3.0466
266	2024	14:35:14.559500000	0.1325	-3.16433
267	2024	14:35:14.560000000	0.133	-3.32606
268	2024	14:35:14.560500000	0.1335	-3.50784
269	2024	14:35:14.561000000	0.134	-3.68409
270	2024	14:35:14.561500000	0.1345	-3.82991
271	2024	14:35:14.562000000	0.135	-3.92347
272	2024	14:35:14.562500000	0.1355	-3.94806
273	2024	14:35:14.563000000	0.136	-3.89381
274	2024	14:35:14.563500000	0.1365	-3.75868
275	2024	14:35:14.564000000	0.137	-3.54893
276	2024	14:35:14.564500000	0.1375	-3.27871
277	2024	14:35:14.565000000	0.138	-2.969
278	2024	14:35:14.565500000	0.1385	-2.64595
279	2024	14:35:14.566000000	0.139	-2.33862
280	2024	14:35:14.566500000	0.1395	-2.07648
281	2024	14:35:14.567000000	0.14	-1.88676
282	2024	14:35:14.567500000	0.1405	-1.79193
283	2024	14:35:14.568000000	0.141	-1.8075
284	2024	14:35:14.568500000	0.1415	-1.94034
285	2024	14:35:14.569000000	0.142	-2.18772
286	2024	14:35:14.569500000	0.1425	-2.53702
287	2024	14:35:14.570000000	0.143	-2.96643
288	2024	14:35:14.570500000	0.1435	-3.4462
289	2024	14:35:14.571000000	0.144	-3.94079
290	2024	14:35:14.571500000	0.1445	-4.41137
291	2024	14:35:14.572000000	0.145	-4.81879
292	2024	14:35:14.572500000	0.1455	-5.12655
293	2024	14:35:14.573000000	0.146	-5.30367
294	2024	14:35:14.573500000	0.1465	-5.32716
295	2024	14:35:14.574000000	0.147	-5.18399
296	2024	14:35:14.574500000	0.1475	-4.87223
297	2024	14:35:14.575000000	0.148	-4.40144
298	2024	14:35:14.575500000	0.1485	-3.79214
299	2024	14:35:14.576000000	0.149	-3.07451
300	2024	14:35:14.576500000	0.1495	-2.28627
301	2024	14:35:14.577000000	0.15	-1.47012
302	2024	14:35:14.577500000	0.1505	-0.67067
303	2024	14:35:14.578000000	0.151	0.06864
304	2024	14:35:14.578500000	0.1515	0.70862
305	2024	14:35:14.579000000	0.152	1.21698
306	2024	14:35:14.579500000	0.1525	1.57052
307	2024	14:35:14.580000000	0.153	1.75659
308	2024	14:35:14.580500000	0.1535	1.77375
309	2024	14:35:14.581000000	0.154	1.63161
310	2024	14:35:14.581500000	0.1545	1.34983
311	2024	14:35:14.582000000	0.155	0.9565
312	2024	14:35:14.582500000	0.1555	0.48577
313	2024	14:35:14.583000000	0.156	-0.02468
314	2024	14:35:14.583500000	0.1565	-0.53657
315	2024	14:35:14.584000000	0.157	-1.0137
316	2024	14:35:14.584500000	0.1575	-1.42454
317	2024	14:35:14.585000000	0.158	-1.74425
318	2024	14:35:14.585500000	0.1585	-1.9562
319	2024	14:35:14.586000000	0.159	-2.05278
320	2024	14:35:14.586500000	0.1595	-2.03548
321	2024	14:35:14.587000000	0.16	-1.91426
322	2024	14:35:14.587500000	0.1605	-1.70641
323	2024	14:35:14.588000000	0.161	-1.43473
324	2024	14:35:14.588500000	0.1615	-1.12554
325	2024	14:35:14.589000000	0.162	-0.80642
326	2024	14:35:14.589500000	0.1625	-0.50403
327	2024	14:35:14.590000000	0.163	-0.24208
328	2024	14:35:14.590500000	0.1635	-0.03967
329	2024	14:35:14.591000000	0.164	0.08991
330	2024	14:35:14.591500000	0.1645	0.13992
331	2024	14:35:14.592000000	0.165	0.11018
332	2024	14:35:14.592500000	0.1655	0.00677
333	2024	14:35:14.593000000	0.166	-0.15887
334	2024	14:35:14.593500000	0.1665	-0.37125
335	2024	14:35:14.594000000	0.167	-0.61223
336	2024	14:35:14.594500000	0.1675	-0.86267
337	2024	14:35:14.595000000	0.168	-1.10396
338	2024	14:35:14.595500000	0.1685	-1.31949
339	2024	14:35:14.596000000	0.169	-1.49571
340	2024	14:35:14.596500000	0.1695	-1.62301
341	2024	14:35:14.597000000	0.17	-1.69607
342	2024	14:35:14.597500000	0.1705	-1.71394
343	2024	14:35:14.598000000	0.171	-1.67969
344	2024	14:35:14.598500000	0.1715	-1.59979
345	2024	14:35:14.599000000	0.172	-1.48323
346	2024	14:35:14.599500000	0.1725	-1.34058
347	2024	14:35:14.600000000	0.173	-1.18296
348	2024	14:35:14.600500000	0.1735	-1.02111
349	2024	14:35:14.601000000	0.174	-0.86458
350	2024	14:35:14.601500000	0.1745	-0.72113
351	2024	14:35:14.602000000	0.175	-0.59641
352	2024	14:35:14.602500000	0.1755	-0.49382
353	2024	14:35:14.603000000	0.176	-0.41466
354	2024	14:35:14.603499999	0.1765	-0.35843
355	2024	14:35:14.604000000	0.177	-0.32332
356	2024	14:35:14.604500000	0.1775	-0.30671
357	2024	14:35:14.605000000	0.178	-0.30572
358	2024	14:35:14.605499999	0.1785	-0.31767
359	2024	14:35:14.606000000	0.179	-0.34047
360	2024	14:35:14.606500000	0.1795	-0.37285
361	2024	14:35:14.607000000	0.18	-0.41436
362	2024	14:35:14.607499999	0.1805	-0.46531
363	2024	14:35:14.608000000	0.181	-0.52654
364	2024	14:35:14.608500000	0.1815	-0.59905
365	2024	14:35:14.609000000	0.182	-0.6836
366	2024	14:35:14.609499999	0.1825	-0.78036
367	2024	14:35:14.610000000	0.183	-0.88855
368	2024	14:35:14.610500000	0.1835	-1.00623
369	2024	14:35:14.611000000	0.184	-1.13023
370	2024	14:35:14.611499999	0.1845	-1.25618
371	2024	14:35:14.612000000	0.185	-1.37878
372	2024	14:35:14.612500000	0.1855	-1.49212
373	2024	14:35:14.613000000	0.186	-1.5902
374	2024	14:35:14.613499999	0.1865	-1.66743
375	2024	14:35:14.614000000	0.187	-1.71913
376	2024	14:35:14.614500000	0.1875	-1.74206
377	2024	14:35:14.615000000	0.188	-1.73476
378	2024	14:35:14.615499999	0.1885	-1.69775
379	2024	14:35:14.616000000	0.189	-1.63359
380	2024	14:35:14.616500000	0.1895	-1.54673
381	2024	14:35:14.617000000	0.19	-1.44315
382	2024	14:35:14.617499999	0.1905	-1.32991
383	2024	14:35:14.618000000	0.191	-1.21456
384	2024	14:35:14.618500000	0.1915	-1.10444
385	2024	14:35:14.619000000	0.192	-1.00606
386	2024	14:35:14.619499999	0.1925	-0.92455
387	2024	14:35:14.620000000	0.193	-0.86316
388	2024	14:35:14.620500000	0.1935	-0.82302
389	2024	14:35:14.621000000	0.194	-0.803
390	2024	14:35:14.621500000	0.1945	-0.79995
391	2024	14:35:14.622000000	0.195	-0.8089
392	2024	14:35:14.622500000	0.1955	-0.82368
393	2024	14:35:14.623000000	0.196	-0.83749
394	2024	14:35:14.623500000	0.1965	-0.84364
395	2024	14:35:14.624000000	0.197	-0.83623
396	2024	14:35:14.624500000	0.1975	-0.81081
397	2024	14:35:14.625000000	0.198	-0.76487
398	2024	14:35:14.625500000	0.1985	-0.69817
399	2024	14:35:14.626000000	0.199	-0.61289
400	2024	14:35:14.626500000	0.1995	-0.51346
401	2024	14:35:14.627000000	0.2	-0.40627
402	2024	14:35:14.627500000	0.2005	-0.2991
403	2024	14:35:14.628000000	0.201	-0.20048
404	2024	14:35:14.628500000	0.2015	-0.11887
405	2024	14:35:14.629000000	0.202	-0.06192
406	2024	14:35:14.629500000	0.2025	-0.03572
407	2024	14:35:14.630000000	0.203	-0.04418
408	2024	14:35:14.630500000	0.2035	-0.08859
409	2024	14:35:14.631000000	0.204	-0.16747
410	2024	14:35:14.631500000	0.2045	-0.27652
411	2024	14:35:14.632000000	0.205	-0.40896
412	2024	14:35:14.632500000	0.2055	-0.55601
413	2024	14:35:14.633000000	0.206	-0.70755
414	2024	14:35:14.633500000	0.2065	-0.85298
415	2024	14:35:14.634000000	0.207	-0.98199
416	2024	14:35:14.634500000	0.2075	-1.08545
417	2024	14:35:14.635000000	0.208	-1.15613
418	2024	14:35:14.635500000	0.2085	-1.18924
419	2024	14:35:14.636000000	0.209	-1.18286
420	2024	14:35:14.636500000	0.2095	-1.13802
421	2024	14:35:14.637000000	0.21	-1.05862
422	2024	14:35:14.637500000	0.2105	-0.951
423	2024	14:35:14.638000000	0.211	-0.82348
424	2024	14:35:14.638500000	0.2115	-0.68559
425	2024	14:35:14.639000000	0.212	-0.54726
426	2024	14:35:14.639500000	0.2125	-0.41804
427	2024	14:35:14.640000000	0.213	-0.30629
428	2024	14:35:14.640500000	0.2135	-0.21861
429	2024	14:35:14.641000000	0.214	-0.15926
430	2024	14:35:14.641500000	0.2145	-0.13
431	2024	14:35:14.642000000	0.215	-0.12996
432	2024	14:35:14.642500000	0.2155	-0.15593
433	2024	14:35:14.643000000	0.216	-0.20266
434	2024	14:35:14.643500000	0.2165	-0.26348
435	2024	14:35:14.644000000	0.217	-0.33094
436	2024	14:35:14.644500000	0.2175	-0.3975
437	2024	14:35:14.645000000	0.218	-0.45625
438	2024	14:35:14.645500000	0.2185	-0.50149
439	2024	14:35:14.646000000	0.219	-0.52921
440	2024	14:35:14.646500000	0.2195	-0.53737
441	2024	14:35:14.647000000	0.22	-0.52603
442	2024	14:35:14.647500000	0.2205	-0.49718
443	2024	14:35:14.648000000	0.221	-0.45453
444	2024	14:35:14.648500000	0.2215	-0.403
445	2024	14:35:14.649000000	0.222	-0.3482
446	2024	14:35:14.649500000	0.2225	-0.29586
447	2024	14:35:14.650000000	0.223	-0.25121
448	2024	14:35:14.650500000	0.2235	-0.21843
449	2024	14:35:14.651000000	0.224	-0.20031
450	2024	14:35:14.651500000	0.2245	-0.19791
451	2024	14:35:14.652000000	0.225	-0.21056
452	2024	14:35:14.652500000	0.2255	-0.23589
453	2024	14:35:14.653000000	0.226	-0.27011
454	2024	14:35:14.653500000	0.2265	-0.30843
455	2024	14:35:14.654000000	0.227	-0.34555
456	2024	14:35:14.654500000	0.2275	-0.37621
457	2024	14:35:14.655000000	0.228	-0.39574
458	2024	14:35:14.655500000	0.2285	-0.40053
459	2024	14:35:14.656000000	0.229	-0.38843
460	2024	14:35:14.656500000	0.2295	-0.359
461	2024	14:35:14.657000000	0.23	-0.31355
462	2024	14:35:14.657500000	0.2305	-0.25507
463	2024	14:35:14.658000000	0.231	-0.18797
464	2024	14:35:14.658500000	0.2315	-0.11769
465	2024	14:35:14.659000000	0.232	-0.05022
466	2024	14:35:14.659500000	0.2325	0.00848
467	2024	14:35:14.660000000	0.233	0.053
468	2024	14:35:14.660500000	0.2335	0.07897
469	2024	14:35:14.661000000	0.234	0.08345
470	2024	14:35:14.661500000	0.2345	0.06525
471	2024	14:35:14.662000000	0.235	0.02501
472	2024	14:35:14.662500000	0.2355	-0.03485
473	2024	14:35:14.663000000	0.236	-0.11035
474	2024	14:35:14.663500000	0.2365	-0.19626
475	2024	14:35:14.664000000	0.237	-0.28659
476	2024	14:35:14.664500000	0.2375	-0.37506
477	2024	14:35:14.665000000	0.238	-0.45569
478	2024	14:35:14.665500000	0.2385	-0.52328
479	2024	14:35:14.666000000	0.239	-0.57378
480	2024	14:35:14.666500000	0.2395	-0.60468
481	2024	14:35:14.667000000	0.24	-0.61516
482	2024	14:35:14.667500000	0.2405	-0.60604
483	2024	14:35:14.667999999	0.241	-0.57978
484	2024	14:35:14.668500000	0.2415	-0.54008
485	2024	14:35:14.669000000	0.242	-0.49162
486	2024	14:35:14.669500000	0.2425	-0.43955
487	2024	14:35:14.669999999	0.243	-0.38904
488	2024	14:35:14.670500000	0.2435	-0.34483
489	2024	14:35:14.671000000	0.244	-0.31081
490	2024	14:35:14.671500000	0.2445	-0.28973
491	2024	14:35:14.671999999	0.245	-0.28299
492	2024	14:35:14.672500000	0.2455	-0.29057
493	2024	14:35:14.673000000	0.246	-0.31112
494	2024	14:35:14.673500000	0.2465	-0.34213
495	2024	14:35:14.673999999	0.247	-0.38024
496	2024	14:35:14.674500000	0.2475	-0.42158
497	2024	14:35:14.675000000	0.248	-0.46217
498	2024	14:35:14.675500000	0.2485	-0.49833
499	2024	14:35:14.675999999	0.249	-0.52701
500	2024	14:35:14.676500000	0.2495	-0.5461
501	2024	14:35:14.677000000	0.25	-0.55457
502	2024	14:35:14.677500000	0.2505	-0.5526
503	2024	14:35:14.677999999	0.251	-0.5415
504	2024	14:35:14.678500000	0.2515	-0.52358
505	2024	14:35:14.679000000	0.252	-0.50192
506	2024	14:35:14.679500000	0.2525	-0.48006
507	2024	14:35:14.679999999	0.253	-0.46167
508	2024	14:35:14.680500000	0.2535	-0.45019
509	2024	14:35:14.681000000	0.254	-0.44856
510	2024	14:35:14.681500000	0.2545	-0.45892
511	2024	14:35:14.681999999	0.255	-0.48245
512	2024	14:35:14.682500000	0.2555	-0.51925
513	2024	14:35:14.683000000	0.256	-0.5684
514	2024	14:35:14.683500000	0.2565	-0.62798
515	2024	14:35:14.684000000	0.257	-0.69528
516	2024	14:35:14.684500000	0.2575	-0.76703
517	2024	14:35:14.685000000	0.258	-0.83961
518	2024	14:35:14.685500000	0.2585	-0.90938
519	2024	14:35:14.686000000	0.259	-0.97286
520	2024	14:35:14.686500000	0.2595	-1.027
521	2024	14:35:14.687000000	0.26	-1.06934
522	2024	14:35:14.687500000	0.2605	-1.09805
523	2024	14:35:14.688000000	0.261	-1.112
524	2024	14:35:14.688500000	0.2615	-1.11076
525	2024	14:35:14.689000000	0.262	-1.09446
526	2024	14:35:14.689500000	0.2625	-1.06372
527	2024	14:35:14.690000000	0.263	-1.0195
528	2024	14:35:14.690500000	0.2635	-0.96297
529	2024	14:35:14.691000000	0.264	-0.89539
530	2024	14:35:14.691500000	0.2645	-0.81806
531	2024	14:35:14.692000000	0.265	-0.73224
532	2024	14:35:14.692500000	0.2655	-0.63918
533	2024	14:35:14.693000000	0.266	-0.54014
534	2024	14:35:14.693500000	0.2665	-0.43644
535	2024	14:35:14.694000000	0.267	-0.32955
536	2024	14:35:14.694500000	0.2675	-0.2212
537	2024	14:35:14.695000000	0.268	-0.11338
538	2024	14:35:14.695500000	0.2685	-0.00841
539	2024	14:35:14.696000000	0.269	0.09109
540	2024	14:35:14.696500000	0.2695	0.18229
541	2024	14:35:14.697000000	0.27	0.26223
542	2024	14:35:14.697500000	0.2705	0.32805
543	2024	14:35:14.698000000	0.271	0.37711
544	2024	14:35:14.698500000	0.2715	0.40728
545	2024	14:35:14.699000000	0.272	0.41709
546	2024	14:35:14.699500000	0.2725	0.406
547	2024	14:35:14.700000000	0.273	0.37443
548	2024	14:35:14.700500000	0.2735	0.32392
549	2024	14:35:14.701000000	0.274	0.25706
550	2024	14:35:14.701500000	0.2745	0.17743
551	2024	14:35:14.702000000	0.275	0.0894
552	2024	14:35:14.702500000	0.2755	-0.0021
553	2024	14:35:14.703000000	0.276	-0.09197
554	2024	14:35:14.703500000	0.2765	-0.17514
555	2024	14:35:14.704000000	0.277	-0.24707
556	2024	14:35:14.704500000	0.2775	-0.30399
557	2024	14:35:14.705000000	0.278	-0.34319
558	2024	14:35:14.705500000	0.2785	-0.36323
559	2024	14:35:14.706000000	0.279	-0.36405
560	2024	14:35:14.706500000	0.2795	-0.34692
561	2024	14:35:14.707000000	0.28	-0.31437
562	2024	14:35:14.707500000	0.2805	-0.26998
563	2024	14:35:14.708000000	0.281	-0.21804
564	2024	14:35:14.708500000	0.2815	-0.16323
565	2024	14:35:14.709000000	0.282	-0.11024
566	2024	14:35:14.709500000	0.2825	-0.06335
567	2024	14:35:14.710000000	0.283	-0.02611
568	2024	14:35:14.710500000	0.2835	-0.00109
569	2024	14:35:14.711000000	0.284	0.01035
570	2024	14:35:14.711500000	0.2845	0.00814
571	2024	14:35:14.712000000	0.285	-0.00655
572	2024	14:35:14.712500000	0.2855	-0.03147
573	2024	14:35:14.713000000	0.286	-0.06349
574	2024	14:35:14.713500000	0.2865	-0.0989
575	2024	14:35:14.714000000	0.287	-0.13384
576	2024	14:35:14.714500000	0.2875	-0.16456
577	2024	14:35:14.715000000	0.288	-0.18785
578	2024	14:35:14.715500000	0.2885	-0.20133
579	2024	14:35:14.716000000	0.289	-0.2036
580	2024	14:35:14.716499999	0.2895	-0.19444
581	2024	14:35:14.717000000	0.29	-0.17476
582	2024	14:35:14.717500000	0.2905	-0.14655
583	2024	14:35:14.718000000	0.291	-0.11264
584	2024	14:35:14.718499999	0.2915	-0.07646
585	2024	14:35:14.719000000	0.292	-0.04169
586	2024	14:35:14.719500000	0.2925	-0.01194
587	2024	14:35:14.720000000	0.293	0.00964
588	2024	14:35:14.720499999	0.2935	0.02061
589	2024	14:35:14.721000000	0.294	0.01949
590	2024	14:35:14.721500000	0.2945	0.00589
591	2024	14:35:14.722000000	0.295	-0.01943
592	2024	14:35:14.722499999	0.2955	-0.05469
593	2024	14:35:14.723000000	0.296	-0.09719
594	2024	14:35:14.723500000	0.2965	-0.14356
595	2024	14:35:14.724000000	0.297	-0.19011
596	2024	14:35:14.724499999	0.2975	-0.23316
597	2024	14:35:14.725000000	0.298	-0.26933
598	2024	14:35:14.725500000	0.2985	-0.29587
599	2024	14:35:14.726000000	0.299	-0.31092
600	2024	14:35:14.726499999	0.2995	-0.31364
601	2024	14:35:14.727000000	0.3	-0.30426
602	2024	14:35:14.727500000	0.3005	-0.28409
603	2024	14:35:14.728000000	0.301	-0.25534
604	2024	14:35:14.728499999	0.3015	-0.22094
605	2024	14:35:14.729000000	0.302	-0.18425
606	2024	14:35:14.729500000	0.3025	-0.14874
607	2024	14:35:14.730000000	0.303	-0.11769
608	2024	14:35:14.730499999	0.3035	-0.09387
609	2024	14:35:14.731000000	0.304	-0.07934
610	2024	14:35:14.731500000	0.3045	-0.07525
611	2024	14:35:14.732000000	0.305	-0.08174
612	2024	14:35:14.732499999	0.3055	-0.09801
613	2024	14:35:14.733000000	0.306	-0.12236
614	2024	14:35:14.733500000	0.3065	-0.15241
615	2024	14:35:14.734000000	0.307	-0.18531
616	2024	14:35:14.734499999	0.3075	-0.21806
617	2024	14:35:14.735000000	0.308	-0.24776
618	2024	14:35:14.735500000	0.3085	-0.27191
619	2024	14:35:14.736000000	0.309	-0.28859
620	2024	14:35:14.736499999	0.3095	-0.29673
621	2024	14:35:14.737000000	0.31	-0.29606
622	2024	14:35:14.737500000	0.3105	-0.28722
623	2024	14:35:14.738000000	0.311	-0.27161
624	2024	14:35:14.738499999	0.3115	-0.25128
625	2024	14:35:14.739000000	0.312	-0.22865
626	2024	14:35:14.739500000	0.3125	-0.20636
627	2024	14:35:14.740000000	0.313	-0.18689
628	2024	14:35:14.740499999	0.3135	-0.17239
629	2024	14:35:14.741000000	0.314	-0.16444
630	2024	14:35:14.741500000	0.3145	-0.16391
631	2024	14:35:14.742000000	0.315	-0.17087
632	2024	14:35:14.742499999	0.3155	-0.18458
633	2024	14:35:14.743000000	0.316	-0.20358
634	2024	14:35:14.743500000	0.3165	-0.22583
635	2024	14:35:14.744000000	0.317	-0.24892
636	2024	14:35:14.744499999	0.3175	-0.27031
637	2024	14:35:14.745000000	0.318	-0.28754
638	2024	14:35:14.745500000	0.3185	-0.29853
639	2024	14:35:14.746000000	0.319	-0.30173
640	2024	14:35:14.746500000	0.3195	-0.29627
641	2024	14:35:14.747000000	0.32	-0.28206
642	2024	14:35:14.747500000	0.3205	-0.25981
643	2024	14:35:14.748000000	0.321	-0.23089
644	2024	14:35:14.748500000	0.3215	-0.19729
645	2024	14:35:14.749000000	0.322	-0.16135
646	2024	14:35:14.749500000	0.3225	-0.12563
647	2024	14:35:14.750000000	0.323	-0.09258
648	2024	14:35:14.750500000	0.3235	-0.06438
649	2024	14:35:14.751000000	0.324	-0.04276
650	2024	14:35:14.751500000	0.3245	-0.02882
651	2024	14:35:14.752000000	0.325	-0.02298
652	2024	14:35:14.752500000	0.3255	-0.02496
653	2024	14:35:14.753000000	0.326	-0.03384
654	2024	14:35:14.753500000	0.3265	-0.0482
655	2024	14:35:14.754000000	0.327	-0.06622
656	2024	14:35:14.754500000	0.3275	-0.08597
657	2024	14:35:14.755000000	0.328	-0.10555
658	2024	14:35:14.755500000	0.3285	-0.1233
659	2024	14:35:14.756000000	0.329	-0.13797
660	2024	14:35:14.756500000	0.3295	-0.14882
661	2024	14:35:14.757000000	0.33	-0.15573
662	2024	14:35:14.757500000	0.3305	-0.15913
663	2024	14:35:14.758000000	0.331	-0.15997
664	2024	14:35:14.758500000	0.3315	-0.15962
665	2024	14:35:14.759000000	0.332	-0.15965
666	2024	14:35:14.759500000	0.3325	-0.16169
667	2024	14:35:14.760000000	0.333	-0.16725
668	2024	14:35:14.760500000	0.3335	-0.17748
669	2024	14:35:14.761000000	0.334	-0.19308
670	2024	14:35:14.761500000	0.3345	-0.2142
671	2024	14:35:14.762000000	0.335	-0.24036
672	2024	14:35:14.762500000	0.3355	-0.27053
673	2024	14:35:14.763000000	0.336	-0.30316
674	2024	14:35:14.763500000	0.3365	-0.33635
675	2024	14:35:14.764000000	0.337	-0.36802
676	2024	14:35:14.764500000	0.3375	-0.3961
677	2024	14:35:14.765000000	0.338	-0.41872
678	2024	14:35:14.765500000	0.3385	-0.43442
679	2024	14:35:14.766000000	0.339	-0.44226
680	2024	14:35:14.766500000	0.3395	-0.44193
681	2024	14:35:14.767000000	0.34	-0.43382
682	2024	14:35:14.767500000	0.3405	-0.41892
683	2024	14:35:14.768000000	0.341	-0.39878
684	2024	14:35:14.768500000	0.3415	-0.37538
685	2024	14:35:14.769000000	0.342	-0.35092
686	2024	14:35:14.769500000	0.3425	-0.32761
687	2024	14:35:14.770000000	0.343	-0.30749
688	2024	14:35:14.770500000	0.3435	-0.29224
689	2024	14:35:14.771000000	0.344	-0.28298
690	2024	14:35:14.771500000	0.3445	-0.28027
691	2024	14:35:14.772000000	0.345	-0.28394
692	2024	14:35:14.772500000	0.3455	-0.29322
693	2024	14:35:14.773000000	0.346	-0.30676
694	2024	14:35:14.773500000	0.3465	-0.32278
695	2024	14:35:14.774000000	0.347	-0.33928
696	2024	14:35:14.774500000	0.3475	-0.35418
697	2024	14:35:14.775000000	0.348	-0.36559
698	2024	14:35:14.775500000	0.3485	-0.37192
699	2024	14:35:14.776000000	0.349	-0.37211
700	2024	14:35:14.776500000	0.3495	-0.36569
701	2024	14:35:14.777000000	0.35	-0.3528
702	2024	14:35:14.777500000	0.3505	-0.33421
703	2024	14:35:14.778000000	0.351	-0.31126
704	2024	14:35:14.778500000	0.3515	-0.28564
705	2024	14:35:14.778999999	0.352	-0.25929
706	2024	14:35:14.779500000	0.3525	-0.23418
707	2024	14:35:14.780000000	0.353	-0.21211
708	2024	14:35:14.780500000	0.3535	-0.19451
709	2024	14:35:14.780999999	0.354	-0.18232
710	2024	14:35:14.781500000	0.3545	-0.17587
711	2024	14:35:14.782000000	0.355	-0.17485
712	2024	14:35:14.782500000	0.3555	-0.17831
713	2024	14:35:14.782999999	0.356	-0.18479
714	2024	14:35:14.783500000	0.3565	-0.19242
715	2024	14:35:14.784000000	0.357	-0.1991
716	2024	14:35:14.784500000	0.3575	-0.20272
717	2024	14:35:14.784999999	0.358	-0.2014
718	2024	14:35:14.785500000	0.3585	-0.19361
719	2024	14:35:14.786000000	0.359	-0.17836
720	2024	14:35:14.786500000	0.3595	-0.15535
721	2024	14:35:14.786999999	0.36	-0.12499
722	2024	14:35:14.787500000	0.3605	-0.08833
723	2024	14:35:14.788000000	0.361	-0.04708
724	2024	14:35:14.788500000	0.3615	-0.00342
725	2024	14:35:14.788999999	0.362	0.04017
726	2024	14:35:14.789500000	0.3625	0.08116
727	2024	14:35:14.790000000	0.363	0.1171
728	2024	14:35:14.790500000	0.3635	0.14591
729	2024	14:35:14.790999999	0.364	0.166
730	2024	14:35:14.791500000	0.3645	0.17643
731	2024	14:35:14.792000000	0.365	0.17699
732	2024	14:35:14.792500000	0.3655	0.16819
733	2024	14:35:14.792999999	0.366	0.15121
734	2024	14:35:14.793500000	0.3665	0.12782
735	2024	14:35:14.794000000	0.367	0.10019
736	2024	14:35:14.794500000	0.3675	0.07071
737	2024	14:35:14.794999999	0.368	0.04177
738	2024	14:35:14.795500000	0.3685	0.01562
739	2024	14:35:14.796000000	0.369	-0.00587
740	2024	14:35:14.796500000	0.3695	-0.02135
741	2024	14:35:14.796999999	0.37	-0.03002
742	2024	14:35:14.797500000	0.3705	-0.03172
743	2024	14:35:14.798000000	0.371	-0.0269
744	2024	14:35:14.798500000	0.3715	-0.01649
745	2024	14:35:14.798999999	0.372	-0.00189
746	2024	14:35:14.799500000	0.3725	0.01532
747	2024	14:35:14.800000000	0.373	0.03344
748	2024	14:35:14.800500000	0.3735	0.05084
749	2024	14:35:14.800999999	0.374	0.06614
750	2024	14:35:14.801500000	0.3745	0.07829
751	2024	14:35:14.802000000	0.375	0.08665
752	2024	14:35:14.802500000	0.3755	0.09103
753	2024	14:35:14.802999999	0.376	0.09165
754	2024	14:35:14.803500000	0.3765	0.08909
755	2024	14:35:14.804000000	0.377	0.08417
756	2024	14:35:14.804500000	0.3775	0.07785
757	2024	14:35:14.804999999	0.378	0.07106
758	2024	14:35:14.805500000	0.3785	0.0646
759	2024	14:35:14.806000000	0.379	0.05902
760	2024	14:35:14.806500000	0.3795	0.05454
761	2024	14:35:14.806999999	0.38	0.05105
762	2024	14:35:14.807500000	0.3805	0.04804
763	2024	14:35:14.808000000	0.381	0.04474
764	2024	14:35:14.808500000	0.3815	0.04018
765	2024	14:35:14.809000000	0.382	0.03327
766	2024	14:35:14.809500000	0.3825	0.02302
767	2024	14:35:14.810000000	0.383	0.00859
768	2024	14:35:14.810500000	0.3835	-0.0105
769	2024	14:35:14.811000000	0.384	-0.03439
770	2024	14:35:14.811500000	0.3845	-0.06266
771	2024	14:35:14.812000000	0.385	-0.09449
772	2024	14:35:14.812500000	0.3855	-0.12856
773	2024	14:35:14.813000000	0.386	-0.16323
774	2024	14:35:14.813500000	0.3865	-0.1966
775	2024	14:35:14.814000000	0.387	-0.22671
776	2024	14:35:14.814500000	0.3875	-0.25169
777	2024	14:35:14.815000000	0.388	-0.26992
778	2024	14:35:14.815500000	0.3885	-0.28021
779	2024	14:35:14.816000000	0.389	-0.28188
780	2024	14:35:14.816500000	0.3895	-0.27487
781	2024	14:35:14.817000000	0.39	-0.25975
782	2024	14:35:14.817500000	0.3905	-0.23768
783	2024	14:35:14.818000000	0.391	-0.21032
784	2024	14:35:14.818500000	0.3915	-0.17975
785	2024	14:35:14.819000000	0.392	-0.14821
786	2024	14:35:14.819500000	0.3925	-0.118
787	2024	14:35:14.820000000	0.393	-0.09125
788	2024	14:35:14.820500000	0.3935	-0.06975
789	2024	14:35:14.821000000	0.394	-0.05481
790	2024	14:35:14.821500000	0.3945	-0.04715
791	2024	14:35:14.822000000	0.395	-0.04685
792	2024	14:35:14.822500000	0.3955	-0.05336
793	2024	14:35:14.823000000	0.396	-0.06558
794	2024	14:35:14.823500000	0.3965	-0.08196
795	2024	14:35:14.824000000	0.397	-0.10063
796	2024	14:35:14.824500000	0.3975	-0.11962
797	2024	14:35:14.825000000	0.398	-0.13703
798	2024	14:35:14.825500000	0.3985	-0.15118
799	2024	14:35:14.826000000	0.399	-0.16083
800	2024	14:35:14.826500000	0.3995	-0.16522
801	2024	14:35:14.827000000	0.4	-0.16417
802	2024	14:35:14.827500000	0.4005	-0.1581
803	2024	14:35:14.828000000	0.401	-0.14793
804	2024	14:35:14.828500000	0.4015	-0.13508
805	2024	14:35:14.829000000	0.402	-0.12121
806	2024	14:35:14.829500000	0.4025	-0.10815
807	2024	14:35:14.830000000	0.403	-0.0977
808	2024	14:35:14.830500000	0.4035	-0.0914
809	2024	14:35:14.831000000	0.404	-0.09049
810	2024	14:35:14.831500000	0.4045	-0.09566
811	2024	14:35:14.832000000	0.405	-0.10708
812	2024	14:35:14.832500000	0.4055	-0.12435
813	2024	14:35:14.833000000	0.406	-0.14649
814	2024	14:35:14.833500000	0.4065	-0.1721
815	2024	14:35:14.834000000	0.407	-0.19939
816	2024	14:35:14.834500000	0.4075	-0.22644
817	2024	14:35:14.835000000	0.408	-0.25126
818	2024	14:35:14.835500000	0.4085	-0.27205
819	2024	14:35:14.836000000	0.409	-0.28728
820	2024	14:35:14.836500000	0.4095	-0.29589
821	2024	14:35:14.837000000	0.41	-0.29728
822	2024	14:35:14.837500000	0.4105	-0.29145
823	2024	14:35:14.838000000	0.411	-0.27889
824	2024	14:35:14.838500000	0.4115	-0.26062
825	2024	14:35:14.839000000	0.412	-0.23804
826	2024	14:35:14.839500000	0.4125	-0.2128
827	2024	14:35:14.840000000	0.413	-0.1867
828	2024	14:35:14.840500000	0.4135	-0.1615
829	2024	14:35:14.841000000	0.414	-0.13883
830	2024	14:35:14.841500000	0.4145	-0.12004
831	2024	14:35:14.842000000	0.415	-0.10616
832	2024	14:35:14.842500000	0.4155	-0.0978
833	2024	14:35:14.843000000	0.416	-0.09517
834	2024	14:35:14.843499999	0.4165	-0.09813
835	2024	14:35:14.844000000	0.417	-0.10623
836	2024	14:35:14.844500000	0.4175	-0.11878
837	2024	14:35:14.845000000	0.418	-0.13495
838	2024	14:35:14.845499999	0.4185	-0.15389
839	2024	14:35:14.846000000	0.419	-0.17477
840	2024	14:35:14.846500000	0.4195	-0.19689
841	2024	14:35:14.847000000	0.42	-0.21968
842	2024	14:35:14.847499999	0.4205	-0.24272
843	2024	14:35:14.848000000	0.421	-0.26576
844	2024	14:35:14.848500000	0.4215	-0.2886
845	2024	14:35:14.849000000	0.422	-0.31114
846	2024	14:35:14.849499999	0.4225	-0.33319
847	2024	14:35:14.850000000	0.423	-0.35448
848	2024	14:35:14.850500000	0.4235	-0.37461
849	2024	14:35:14.851000000	0.424	-0.39297
850	2024	14:35:14.851499999	0.4245	-0.40875
851	2024	14:35:14.852000000	0.425	-0.42101
852	2024	14:35:14.852500000	0.4255	-0.42865
853	2024	14:35:14.853000000	0.426	-0.43059
854	2024	14:35:14.853499999	0.4265	-0.4258
855	2024	14:35:14.854000000	0.427	-0.41345
856	2024	14:35:14.854500000	0.4275	-0.39303
857	2024	14:35:14.855000000	0.428	-0.3644
858	2024	14:35:14.855499999	0.4285	-0.32794
859	2024	14:35:14.856000000	0.429	-0.28453
860	2024	14:35:14.856500000	0.4295	-0.23555
861	2024	14:35:14.857000000	0.43	-0.18285
862	2024	14:35:14.857499999	0.4305	-0.12864
863	2024	14:35:14.858000000	0.431	-0.07534
864	2024	14:35:14.858500000	0.4315	-0.02547
865	2024	14:35:14.859000000	0.432	0.0186
866	2024	14:35:14.859499999	0.4325	0.05481
867	2024	14:35:14.860000000	0.433	0.08154
868	2024	14:35:14.860500000	0.4335	0.09778
869	2024	14:35:14.861000000	0.434	0.10322
870	2024	14:35:14.861499999	0.4345	0.09827
871	2024	14:35:14.862000000	0.435	0.08405
872	2024	14:35:14.862500000	0.4355	0.06232
873	2024	14:35:14.863000000	0.436	0.03533
874	2024	14:35:14.863499999	0.4365	0.00566
875	2024	14:35:14.864000000	0.437	-0.02397
876	2024	14:35:14.864500000	0.4375	-0.05096
877	2024	14:35:14.865000000	0.438	-0.07299
878	2024	14:35:14.865499999	0.4385	-0.08823
879	2024	14:35:14.866000000	0.439	-0.09545
880	2024	14:35:14.866500000	0.4395	-0.09415
881	2024	14:35:14.867000000	0.44	-0.08457
882	2024	14:35:14.867499999	0.4405	-0.06764
883	2024	14:35:14.868000000	0.441	-0.0449
884	2024	14:35:14.868500000	0.4415	-0.01837
885	2024	14:35:14.869000000	0.442	0.00967
886	2024	14:35:14.869499999	0.4425	0.03688
887	2024	14:35:14.870000000	0.443	0.06104
888	2024	14:35:14.870500000	0.4435	0.08027
889	2024	14:35:14.871000000	0.444	0.09319
890	2024	14:35:14.871500000	0.4445	0.09903
891	2024	14:35:14.872000000	0.445	0.09768
892	2024	14:35:14.872500000	0.4455	0.08968
893	2024	14:35:14.873000000	0.446	0.07618
894	2024	14:35:14.873500000	0.4465	0.05879
895	2024	14:35:14.874000000	0.447	0.03944
896	2024	14:35:14.874500000	0.4475	0.02016
897	2024	14:35:14.875000000	0.448	0.00293
898	2024	14:35:14.875500000	0.4485	-0.01053
899	2024	14:35:14.876000000	0.449	-0.01896
900	2024	14:35:14.876500000	0.4495	-0.0216
901	2024	14:35:14.877000000	0.45	-0.0183
902	2024	14:35:14.877500000	0.4505	-0.00951
903	2024	14:35:14.878000000	0.451	0.00375
904	2024	14:35:14.878500000	0.4515	0.02006
905	2024	14:35:14.879000000	0.452	0.03767
906	2024	14:35:14.879500000	0.4525	0.05473
907	2024	14:35:14.880000000	0.453	0.06947
908	2024	14:35:14.880500000	0.4535	0.08038
909	2024	14:35:14.881000000	0.454	0.08634
910	2024	14:35:14.881500000	0.4545	0.08678
911	2024	14:35:14.882000000	0.455	0.08172
912	2024	14:35:14.882500000	0.4555	0.07176
913	2024	14:35:14.883000000	0.456	0.05804
914	2024	14:35:14.883500000	0.4565	0.04213
915	2024	14:35:14.884000000	0.457	0.02588
916	2024	14:35:14.884500000	0.4575	0.01125
917	2024	14:35:14.885000000	0.458	7.456e-05
918	2024	14:35:14.885500000	0.4585	-0.00606
919	2024	14:35:14.886000000	0.459	-0.00605
920	2024	14:35:14.886500000	0.4595	0.0006714
921	2024	14:35:14.887000000	0.46	0.01403
922	2024	14:35:14.887500000	0.4605	0.03332
923	2024	14:35:14.888000000	0.461	0.05721
924	2024	14:35:14.888500000	0.4615	0.08391
925	2024	14:35:14.889000000	0.462	0.11129
926	2024	14:35:14.889500000	0.4625	0.13707
927	2024	14:35:14.890000000	0.463	0.15904
928	2024	14:35:14.890500000	0.4635	0.17525
929	2024	14:35:14.891000000	0.464	0.18417
930	2024	14:35:14.891500000	0.4645	0.18485
931	2024	14:35:14.892000000	0.465	0.17701
932	2024	14:35:14.892500000	0.4655	0.16102
933	2024	14:35:14.893000000	0.466	0.13796
934	2024	14:35:14.893500000	0.4665	0.10943
935	2024	14:35:14.894000000	0.467	0.07744
936	2024	14:35:14.894500000	0.4675	0.04426
937	2024	14:35:14.895000000	0.468	0.01216
938	2024	14:35:14.895500000	0.4685	-0.01674
939	2024	14:35:14.896000000	0.469	-0.04071
940	2024	14:35:14.896500000	0.4695	-0.05851
941	2024	14:35:14.897000000	0.47	-0.0695
942	2024	14:35:14.897500000	0.4705	-0.07372
943	2024	14:35:14.898000000	0.471	-0.07182
944	2024	14:35:14.898500000	0.4715	-0.06506
945	2024	14:35:14.899000000	0.472	-0.05507
946	2024	14:35:14.899500000	0.4725	-0.04376
947	2024	14:35:14.900000000	0.473	-0.03311
948	2024	14:35:14.900500000	0.4735	-0.02495
949	2024	14:35:14.901000000	0.474	-0.0208
950	2024	14:35:14.901500000	0.4745	-0.0217
951	2024	14:35:14.902000000	0.475	-0.02809
952	2024	14:35:14.902500000	0.4755	-0.03979
953	2024	14:35:14.903000000	0.476	-0.05601
954	2024	14:35:14.903500000	0.4765	-0.0754
955	2024	14:35:14.904000000	0.477	-0.09617
956	2024	14:35:14.904500000	0.4775	-0.11632
957	2024	14:35:14.905000000	0.478	-0.13375
958	2024	14:35:14.905500000	0.4785	-0.14655
959	2024	14:35:14.906000000	0.479	-0.15311
960	2024	14:35:14.906500000	0.4795	-0.15237
961	2024	14:35:14.907000000	0.48	-0.14387
962	2024	14:35:14.907500000	0.4805	-0.12782
963	2024	14:35:14.907999999	0.481	-0.10516
964	2024	14:35:14.908500000	0.4815	-0.07741
965	2024	14:35:14.909000000	0.482	-0.0466
966	2024	14:35:14.909500000	0.4825	-0.01508
967	2024	14:35:14.909999999	0.483	0.01466
968	2024	14:35:14.910500000	0.4835	0.04026
969	2024	14:35:14.911000000	0.484	0.05965
970	2024	14:35:14.911500000	0.4845	0.07124
971	2024	14:35:14.911999999	0.485	0.07409
972	2024	14:35:14.912500000	0.4855	0.06799
973	2024	14:35:14.913000000	0.486	0.05346
974	2024	14:35:14.913500000	0.4865	0.03174
975	2024	14:35:14.913999999	0.487	0.00465
976	2024	14:35:14.914500000	0.4875	-0.0255
977	2024	14:35:14.915000000	0.488	-0.05623
978	2024	14:35:14.915500000	0.4885	-0.08496
979	2024	14:35:14.915999999	0.489	-0.10938
980	2024	14:35:14.916500000	0.4895	-0.12752
981	2024	14:35:14.917000000	0.49	-0.13802
982	2024	14:35:14.917500000	0.4905	-0.1402
983	2024	14:35:14.917999999	0.491	-0.13413
984	2024	14:35:14.918500000	0.4915	-0.12062
985	2024	14:35:14.919000000	0.492	-0.10113
986	2024	14:35:14.919500000	0.4925	-0.07769
987	2024	14:35:14.919999999	0.493	-0.05265
988	2024	14:35:14.920500000	0.4935	-0.02851
989	2024	14:35:14.921000000	0.494	-0.00773
990	2024	14:35:14.921500000	0.4945	0.00754
991	2024	14:35:14.921999999	0.495	0.01565
992	2024	14:35:14.922500000	0.4955	0.0155
993	2024	14:35:14.923000000	0.496	0.00675
994	2024	14:35:14.923500000	0.4965	-0.01021
995	2024	14:35:14.923999999	0.497	-0.03433
996	2024	14:35:14.924500000	0.4975	-0.06395
997	2024	14:35:14.925000000	0.498	-0.09692
998	2024	14:35:14.925500000	0.4985	-0.13085
999	2024	14:35:14.925999999	0.499	-0.16327
1000	2024	14:35:14.926500000	0.4995	-0.19186
1001	2024	14:35:14.927000000	0.5	-0.21464
1002	2024	14:35:14.927500000	0.5005	-0.23011
1003	2024	14:35:14.927999999	0.501	-0.23737
1004	2024	14:35:14.928500000	0.5015	-0.23622
1005	2024	14:35:14.929000000	0.502	-0.22712
1006	2024	14:35:14.929500000	0.5025	-0.21116
1007	2024	14:35:14.929999999	0.503	-0.18994
1008	2024	14:35:14.930500000	0.5035	-0.16544
1009	2024	14:35:14.931000000	0.504	-0.13984
1010	2024	14:35:14.931500000	0.5045	-0.11536
1011	2024	14:35:14.931999999	0.505	-0.09405
1012	2024	14:35:14.932500000	0.5055	-0.07763
1013	2024	14:35:14.933000000	0.506	-0.06743
1014	2024	14:35:14.933500000	0.5065	-0.06423
1015	2024	14:35:14.934000000	0.507	-0.06824
1016	2024	14:35:14.934500000	0.5075	-0.07918
1017	2024	14:35:14.935000000	0.508	-0.09623
1018	2024	14:35:14.935500000	0.5085	-0.11824
1019	2024	14:35:14.936000000	0.509	-0.14378
1020	2024	14:35:14.936500000	0.5095	-0.17129
1021	2024	14:35:14.937000000	0.51	-0.19926
1022	2024	14:35:14.937500000	0.5105	-0.22632
1023	2024	14:35:14.938000000	0.511	-0.25135
1024	2024	14:35:14.938500000	0.5115	-0.27356
