# Supplementary material for: Structural design and safety performance of a novel high-strength steel lightweight guardrail
Source: PLoS One. 2025 Jan 24;20(1):e0317353. doi: 10.1371/journal.pone.0317353 (PMC11759979; doi:10.1371/journal.pone.0317353)
Supplement: S3 File — (XLS) [file pone.0317353.s003.XLS]

## Sheet: Sheet1
No.	Date	Time	时间(s)	[2]波形(g)
1	2024	14:35:14.427000000	0	0.0076
2	2024	14:35:14.427500000	5E-4	0.01898
3	2024	14:35:14.428000000	1E-3	0.03901
4	2024	14:35:14.428500000	0.0015	0.06719
5	2024	14:35:14.429000000	0.002	0.10228
6	2024	14:35:14.429500000	0.0025	0.14237
7	2024	14:35:14.430000000	0.003	0.18503
8	2024	14:35:14.430500000	0.0035	0.22753
9	2024	14:35:14.431000000	0.004	0.26705
10	2024	14:35:14.431500000	0.0045	0.30093
11	2024	14:35:14.432000000	0.005	0.32686
12	2024	14:35:14.432500000	0.0055	0.34311
13	2024	14:35:14.433000000	0.006	0.34859
14	2024	14:35:14.433500000	0.0065	0.34299
15	2024	14:35:14.434000000	0.007	0.32675
16	2024	14:35:14.434500000	0.0075	0.30095
17	2024	14:35:14.435000000	0.008	0.26727
18	2024	14:35:14.435500000	0.0085	0.22774
19	2024	14:35:14.436000000	0.009	0.18457
20	2024	14:35:14.436500000	0.0095	0.13995
21	2024	14:35:14.437000000	0.01	0.09582
22	2024	14:35:14.437500000	0.0105	0.05375
23	2024	14:35:14.438000000	0.011	0.01478
24	2024	14:35:14.438500000	0.0115	-0.02061
25	2024	14:35:14.439000000	0.012	-0.05253
26	2024	14:35:14.439500000	0.0125	-0.08159
27	2024	14:35:14.440000000	0.013	-0.10878
28	2024	14:35:14.440500000	0.0135	-0.13533
29	2024	14:35:14.441000000	0.014	-0.16254
30	2024	14:35:14.441500000	0.0145	-0.19154
31	2024	14:35:14.442000000	0.015	-0.2232
32	2024	14:35:14.442500000	0.0155	-0.25793
33	2024	14:35:14.443000000	0.016	-0.29562
34	2024	14:35:14.443500000	0.0165	-0.33565
35	2024	14:35:14.444000000	0.017	-0.37682
36	2024	14:35:14.444500000	0.0175	-0.41756
37	2024	14:35:14.445000000	0.018	-0.45597
38	2024	14:35:14.445500000	0.0185	-0.49007
39	2024	14:35:14.446000000	0.019	-0.51794
40	2024	14:35:14.446500000	0.0195	-0.53796
41	2024	14:35:14.447000000	0.02	-0.54891
42	2024	14:35:14.447500000	0.0205	-0.55015
43	2024	14:35:14.448000000	0.021	-0.54167
44	2024	14:35:14.448500000	0.0215	-0.52412
45	2024	14:35:14.449000000	0.022	-0.49871
46	2024	14:35:14.449500000	0.0225	-0.46714
47	2024	14:35:14.450000000	0.023	-0.43143
48	2024	14:35:14.450500000	0.0235	-0.39371
49	2024	14:35:14.451000000	0.024	-0.356
50	2024	14:35:14.451500000	0.0245	-0.32003
51	2024	14:35:14.452000000	0.025	-0.28706
52	2024	14:35:14.452500000	0.0255	-0.25775
53	2024	14:35:14.453000000	0.026	-0.23209
54	2024	14:35:14.453500000	0.0265	-0.20943
55	2024	14:35:14.454000000	0.027	-0.18852
56	2024	14:35:14.454500000	0.0275	-0.16769
57	2024	14:35:14.455000000	0.028	-0.14501
58	2024	14:35:14.455500000	0.0285	-0.11855
59	2024	14:35:14.456000000	0.029	-0.08657
60	2024	14:35:14.456500000	0.0295	-0.04782
61	2024	14:35:14.456999999	0.03	-0.00165
62	2024	14:35:14.457500000	0.0305	0.05176
63	2024	14:35:14.457999999	0.031	0.11146
64	2024	14:35:14.458500000	0.0315	0.17561
65	2024	14:35:14.458999999	0.032	0.24167
66	2024	14:35:14.459500000	0.0325	0.30655
67	2024	14:35:14.459999999	0.033	0.36682
68	2024	14:35:14.460500000	0.0335	0.41903
69	2024	14:35:14.460999999	0.034	0.45998
70	2024	14:35:14.461500000	0.0345	0.48702
71	2024	14:35:14.461999999	0.035	0.4983
72	2024	14:35:14.462500000	0.0355	0.49294
73	2024	14:35:14.462999999	0.036	0.4712
74	2024	14:35:14.463499999	0.0365	0.43446
75	2024	14:35:14.463999999	0.037	0.38517
76	2024	14:35:14.464499999	0.0375	0.32674
77	2024	14:35:14.464999999	0.038	0.26323
78	2024	14:35:14.465499999	0.0385	0.19916
79	2024	14:35:14.465999999	0.039	0.13912
80	2024	14:35:14.466500000	0.0395	0.08751
81	2024	14:35:14.467000000	0.04	0.04822
82	2024	14:35:14.467500000	0.0405	0.02438
83	2024	14:35:14.468000000	0.041	0.0182
84	2024	14:35:14.468500000	0.0415	0.03084
85	2024	14:35:14.469000000	0.042	0.06247
86	2024	14:35:14.469500000	0.0425	0.11227
87	2024	14:35:14.470000000	0.043	0.17863
88	2024	14:35:14.470500000	0.0435	0.25935
89	2024	14:35:14.471000000	0.044	0.35185
90	2024	14:35:14.471500000	0.0445	0.45349
91	2024	14:35:14.472000000	0.045	0.56171
92	2024	14:35:14.472500000	0.0455	0.67432
93	2024	14:35:14.473000000	0.046	0.78952
94	2024	14:35:14.473500000	0.0465	0.90606
95	2024	14:35:14.474000000	0.047	1.02317
96	2024	14:35:14.474500000	0.0475	1.14047
97	2024	14:35:14.475000000	0.048	1.25783
98	2024	14:35:14.475500000	0.0485	1.37519
99	2024	14:35:14.476000000	0.049	1.49234
100	2024	14:35:14.476500000	0.0495	1.6087
101	2024	14:35:14.477000000	0.05	1.72322
102	2024	14:35:14.477500000	0.0505	1.8342
103	2024	14:35:14.478000000	0.051	1.93932
104	2024	14:35:14.478500000	0.0515	2.03567
105	2024	14:35:14.479000000	0.052	2.11989
106	2024	14:35:14.479500000	0.0525	2.18839
107	2024	14:35:14.480000000	0.053	2.2376
108	2024	14:35:14.480500000	0.0535	2.26436
109	2024	14:35:14.481000000	0.054	2.26614
110	2024	14:35:14.481500000	0.0545	2.24141
111	2024	14:35:14.482000000	0.055	2.18984
112	2024	14:35:14.482500000	0.0555	2.11247
113	2024	14:35:14.483000000	0.056	2.01175
114	2024	14:35:14.483500000	0.0565	1.89152
115	2024	14:35:14.484000000	0.057	1.75675
116	2024	14:35:14.484500000	0.0575	1.61337
117	2024	14:35:14.485000000	0.058	1.4678
118	2024	14:35:14.485500000	0.0585	1.32659
119	2024	14:35:14.486000000	0.059	1.19595
120	2024	14:35:14.486500000	0.0595	1.08132
121	2024	14:35:14.487000000	0.06	0.98699
122	2024	14:35:14.487500000	0.0605	0.91583
123	2024	14:35:14.488000000	0.061	0.86909
124	2024	14:35:14.488500000	0.0615	0.84632
125	2024	14:35:14.489000000	0.062	0.84555
126	2024	14:35:14.489500000	0.0625	0.86341
127	2024	14:35:14.490000000	0.063	0.89552
128	2024	14:35:14.490500000	0.0635	0.93687
129	2024	14:35:14.491000000	0.064	0.98229
130	2024	14:35:14.491500000	0.0645	1.0269
131	2024	14:35:14.492000000	0.065	1.06653
132	2024	14:35:14.492500000	0.0655	1.09808
133	2024	14:35:14.493000000	0.066	1.11975
134	2024	14:35:14.493500000	0.0665	1.13114
135	2024	14:35:14.494000000	0.067	1.1332
136	2024	14:35:14.494500000	0.0675	1.12809
137	2024	14:35:14.495000000	0.068	1.11887
138	2024	14:35:14.495500000	0.0685	1.1091
139	2024	14:35:14.496000000	0.069	1.10237
140	2024	14:35:14.496500000	0.0695	1.10191
141	2024	14:35:14.497000000	0.07	1.1101
142	2024	14:35:14.497500000	0.0705	1.12811
143	2024	14:35:14.498000000	0.071	1.15573
144	2024	14:35:14.498500000	0.0715	1.1912
145	2024	14:35:14.499000000	0.072	1.23129
146	2024	14:35:14.499500000	0.0725	1.27153
147	2024	14:35:14.500000000	0.073	1.30654
148	2024	14:35:14.500499999	0.0735	1.33049
149	2024	14:35:14.501000000	0.074	1.33766
150	2024	14:35:14.501499999	0.0745	1.323
151	2024	14:35:14.502000000	0.075	1.28268
152	2024	14:35:14.502499999	0.0755	1.21453
153	2024	14:35:14.503000000	0.076	1.11844
154	2024	14:35:14.503499999	0.0765	0.99651
155	2024	14:35:14.504000000	0.077	0.85309
156	2024	14:35:14.504499999	0.0775	0.69458
157	2024	14:35:14.505000000	0.078	0.52914
158	2024	14:35:14.505499999	0.0785	0.36613
159	2024	14:35:14.506000000	0.079	0.2155
160	2024	14:35:14.506499999	0.0795	0.0871
161	2024	14:35:14.507000000	0.08	-0.01
162	2024	14:35:14.507499999	0.0805	-0.06824
163	2024	14:35:14.508000000	0.081	-0.08209
164	2024	14:35:14.508499999	0.0815	-0.04849
165	2024	14:35:14.509000000	0.082	0.03286
166	2024	14:35:14.509499999	0.0825	0.15953
167	2024	14:35:14.510000000	0.083	0.3264
168	2024	14:35:14.510499999	0.0835	0.52607
169	2024	14:35:14.511000000	0.084	0.74935
170	2024	14:35:14.511499999	0.0845	0.98589
171	2024	14:35:14.512000000	0.085	1.22486
172	2024	14:35:14.512499999	0.0855	1.45572
173	2024	14:35:14.513000000	0.086	1.66885
174	2024	14:35:14.513499999	0.0865	1.85622
175	2024	14:35:14.514000000	0.087	2.01178
176	2024	14:35:14.514499999	0.0875	2.13182
177	2024	14:35:14.515000000	0.088	2.2151
178	2024	14:35:14.515499999	0.0885	2.26275
179	2024	14:35:14.516000000	0.089	2.27808
180	2024	14:35:14.516499999	0.0895	2.26617
181	2024	14:35:14.517000000	0.09	2.23346
182	2024	14:35:14.517499999	0.0905	2.18712
183	2024	14:35:14.518000000	0.091	2.13453
184	2024	14:35:14.518499999	0.0915	2.08274
185	2024	14:35:14.519000000	0.092	2.03804
186	2024	14:35:14.519499999	0.0925	2.00549
187	2024	14:35:14.520000000	0.093	1.98881
188	2024	14:35:14.520499999	0.0935	1.99016
189	2024	14:35:14.521000000	0.094	2.01022
190	2024	14:35:14.521499999	0.0945	2.04831
191	2024	14:35:14.522000000	0.095	2.1026
192	2024	14:35:14.522499999	0.0955	2.17039
193	2024	14:35:14.523000000	0.096	2.24847
194	2024	14:35:14.523499999	0.0965	2.33336
195	2024	14:35:14.524000000	0.097	2.42163
196	2024	14:35:14.524499999	0.0975	2.51008
197	2024	14:35:14.525000000	0.098	2.59595
198	2024	14:35:14.525499999	0.0985	2.6769
199	2024	14:35:14.526000000	0.099	2.75107
200	2024	14:35:14.526499999	0.0995	2.81699
201	2024	14:35:14.527000000	0.1	2.87352
202	2024	14:35:14.527499999	0.1005	2.91965
203	2024	14:35:14.528000000	0.101	2.95449
204	2024	14:35:14.528499999	0.1015	2.97714
205	2024	14:35:14.529000000	0.102	2.98669
206	2024	14:35:14.529500000	0.1025	2.98222
207	2024	14:35:14.530000000	0.103	2.96292
208	2024	14:35:14.530500000	0.1035	2.92824
209	2024	14:35:14.531000000	0.104	2.87807
210	2024	14:35:14.531500000	0.1045	2.81293
211	2024	14:35:14.532000000	0.105	2.73416
212	2024	14:35:14.532500000	0.1055	2.64407
213	2024	14:35:14.533000000	0.106	2.54603
214	2024	14:35:14.533500000	0.1065	2.44442
215	2024	14:35:14.534000000	0.107	2.34455
216	2024	14:35:14.534500000	0.1075	2.25242
217	2024	14:35:14.535000000	0.108	2.17439
218	2024	14:35:14.535500000	0.1085	2.11672
219	2024	14:35:14.536000000	0.109	2.08518
220	2024	14:35:14.536500000	0.1095	2.0845
221	2024	14:35:14.537000000	0.11	2.11787
222	2024	14:35:14.537500000	0.1105	2.1866
223	2024	14:35:14.538000000	0.111	2.28971
224	2024	14:35:14.538500000	0.1115	2.42386
225	2024	14:35:14.539000000	0.112	2.58323
226	2024	14:35:14.539500000	0.1125	2.75976
227	2024	14:35:14.540000000	0.113	2.94345
228	2024	14:35:14.540500000	0.1135	3.12284
229	2024	14:35:14.541000000	0.114	3.2857
230	2024	14:35:14.541500000	0.1145	3.41966
231	2024	14:35:14.542000000	0.115	3.51304
232	2024	14:35:14.542500000	0.1155	3.55557
233	2024	14:35:14.543000000	0.116	3.5391
234	2024	14:35:14.543500000	0.1165	3.45818
235	2024	14:35:14.544000000	0.117	3.31047
236	2024	14:35:14.544500000	0.1175	3.09704
237	2024	14:35:14.545000000	0.118	2.82236
238	2024	14:35:14.545500000	0.1185	2.49421
239	2024	14:35:14.546000000	0.119	2.12327
240	2024	14:35:14.546500000	0.1195	1.72269
241	2024	14:35:14.546999999	0.12	1.30739
242	2024	14:35:14.547500000	0.1205	0.89336
243	2024	14:35:14.548000000	0.121	0.49688
244	2024	14:35:14.548500000	0.1215	0.13378
245	2024	14:35:14.548999999	0.122	-0.18129
246	2024	14:35:14.549500000	0.1225	-0.43552
247	2024	14:35:14.550000000	0.123	-0.61839
248	2024	14:35:14.550500000	0.1235	-0.72211
249	2024	14:35:14.550999999	0.124	-0.74187
250	2024	14:35:14.551500000	0.1245	-0.67591
251	2024	14:35:14.552000000	0.125	-0.52555
252	2024	14:35:14.552500000	0.1255	-0.29508
253	2024	14:35:14.552999999	0.126	0.00849
254	2024	14:35:14.553500000	0.1265	0.37566
255	2024	14:35:14.554000000	0.127	0.7948
256	2024	14:35:14.554500000	0.1275	1.25246
257	2024	14:35:14.554999999	0.128	1.73383
258	2024	14:35:14.555500000	0.1285	2.22306
259	2024	14:35:14.556000000	0.129	2.70379
260	2024	14:35:14.556500000	0.1295	3.15953
261	2024	14:35:14.556999999	0.13	3.5742
262	2024	14:35:14.557500000	0.1305	3.93261
263	2024	14:35:14.558000000	0.131	4.22105
264	2024	14:35:14.558500000	0.1315	4.42783
265	2024	14:35:14.559000000	0.132	4.54385
266	2024	14:35:14.559500000	0.1325	4.56317
267	2024	14:35:14.560000000	0.133	4.4835
268	2024	14:35:14.560500000	0.1335	4.30657
269	2024	14:35:14.561000000	0.134	4.03846
270	2024	14:35:14.561500000	0.1345	3.68961
271	2024	14:35:14.562000000	0.135	3.27478
272	2024	14:35:14.562500000	0.1355	2.81262
273	2024	14:35:14.563000000	0.136	2.32509
274	2024	14:35:14.563500000	0.1365	1.8366
275	2024	14:35:14.564000000	0.137	1.37292
276	2024	14:35:14.564500000	0.1375	0.95994
277	2024	14:35:14.565000000	0.138	0.62225
278	2024	14:35:14.565500000	0.1385	0.38176
279	2024	14:35:14.566000000	0.139	0.25634
280	2024	14:35:14.566500000	0.1395	0.25859
281	2024	14:35:14.567000000	0.14	0.39489
282	2024	14:35:14.567500000	0.1405	0.66473
283	2024	14:35:14.568000000	0.141	1.0605
284	2024	14:35:14.568500000	0.1415	1.56759
285	2024	14:35:14.569000000	0.142	2.16512
286	2024	14:35:14.569500000	0.1425	2.8269
287	2024	14:35:14.570000000	0.143	3.52293
288	2024	14:35:14.570500000	0.1435	4.22109
289	2024	14:35:14.571000000	0.144	4.8891
290	2024	14:35:14.571500000	0.1445	5.49647
291	2024	14:35:14.572000000	0.145	6.01642
292	2024	14:35:14.572500000	0.1455	6.42761
293	2024	14:35:14.573000000	0.146	6.71545
294	2024	14:35:14.573500000	0.1465	6.87307
295	2024	14:35:14.574000000	0.147	6.9017
296	2024	14:35:14.574500000	0.1475	6.81049
297	2024	14:35:14.575000000	0.148	6.6158
298	2024	14:35:14.575500000	0.1485	6.33996
299	2024	14:35:14.576000000	0.149	6.00958
300	2024	14:35:14.576500000	0.1495	5.65353
301	2024	14:35:14.577000000	0.15	5.30079
302	2024	14:35:14.577500000	0.1505	4.97821
303	2024	14:35:14.578000000	0.151	4.70847
304	2024	14:35:14.578500000	0.1515	4.50832
305	2024	14:35:14.579000000	0.152	4.38726
306	2024	14:35:14.579500000	0.1525	4.34677
307	2024	14:35:14.580000000	0.153	4.38012
308	2024	14:35:14.580500000	0.1535	4.47282
309	2024	14:35:14.581000000	0.154	4.60372
310	2024	14:35:14.581500000	0.1545	4.74655
311	2024	14:35:14.582000000	0.155	4.87191
312	2024	14:35:14.582500000	0.1555	4.94958
313	2024	14:35:14.583000000	0.156	4.95085
314	2024	14:35:14.583500000	0.1565	4.85083
315	2024	14:35:14.584000000	0.157	4.63051
316	2024	14:35:14.584500000	0.1575	4.27841
317	2024	14:35:14.585000000	0.158	3.7917
318	2024	14:35:14.585500000	0.1585	3.17675
319	2024	14:35:14.586000000	0.159	2.44899
320	2024	14:35:14.586500000	0.1595	1.63219
321	2024	14:35:14.587000000	0.16	0.75704
322	2024	14:35:14.587500000	0.1605	-0.14058
323	2024	14:35:14.588000000	0.161	-1.02195
324	2024	14:35:14.588500000	0.1615	-1.84775
325	2024	14:35:14.589000000	0.162	-2.58058
326	2024	14:35:14.589500000	0.1625	-3.18727
327	2024	14:35:14.590000000	0.163	-3.64085
328	2024	14:35:14.590500000	0.1635	-3.92218
329	2024	14:35:14.591000000	0.164	-4.02097
330	2024	14:35:14.591500000	0.1645	-3.93633
331	2024	14:35:14.592000000	0.165	-3.67661
332	2024	14:35:14.592500000	0.1655	-3.25874
333	2024	14:35:14.593000000	0.166	-2.70706
334	2024	14:35:14.593500000	0.1665	-2.05167
335	2024	14:35:14.594000000	0.167	-1.32662
336	2024	14:35:14.594500000	0.1675	-0.56779
337	2024	14:35:14.595000000	0.168	0.18906
338	2024	14:35:14.595500000	0.1685	0.91033
339	2024	14:35:14.596000000	0.169	1.56615
340	2024	14:35:14.596500000	0.1695	2.13179
341	2024	14:35:14.597000000	0.17	2.58865
342	2024	14:35:14.597500000	0.1705	2.92475
343	2024	14:35:14.598000000	0.171	3.13487
344	2024	14:35:14.598500000	0.1715	3.22028
345	2024	14:35:14.599000000	0.172	3.18812
346	2024	14:35:14.599500000	0.1725	3.05055
347	2024	14:35:14.600000000	0.173	2.82369
348	2024	14:35:14.600500000	0.1735	2.52649
349	2024	14:35:14.601000000	0.174	2.17958
350	2024	14:35:14.601500000	0.1745	1.80419
351	2024	14:35:14.602000000	0.175	1.42124
352	2024	14:35:14.602500000	0.1755	1.05045
353	2024	14:35:14.603000000	0.176	0.70981
354	2024	14:35:14.603499999	0.1765	0.41508
355	2024	14:35:14.604000000	0.177	0.1795
356	2024	14:35:14.604500000	0.1775	0.01369
357	2024	14:35:14.605000000	0.178	-0.07445
358	2024	14:35:14.605499999	0.1785	-0.07972
359	2024	14:35:14.606000000	0.179	0.0004764
360	2024	14:35:14.606500000	0.1795	0.16615
361	2024	14:35:14.607000000	0.18	0.4148
362	2024	14:35:14.607499999	0.1805	0.74148
363	2024	14:35:14.608000000	0.181	1.13885
364	2024	14:35:14.608500000	0.1815	1.59725
365	2024	14:35:14.609000000	0.182	2.10483
366	2024	14:35:14.609499999	0.1825	2.64774
367	2024	14:35:14.610000000	0.183	3.2104
368	2024	14:35:14.610500000	0.1835	3.77591
369	2024	14:35:14.611000000	0.184	4.32653
370	2024	14:35:14.611499999	0.1845	4.84432
371	2024	14:35:14.612000000	0.185	5.31184
372	2024	14:35:14.612500000	0.1855	5.71283
373	2024	14:35:14.613000000	0.186	6.03312
374	2024	14:35:14.613499999	0.1865	6.26124
375	2024	14:35:14.614000000	0.187	6.38913
376	2024	14:35:14.614500000	0.1875	6.41258
377	2024	14:35:14.615000000	0.188	6.33159
378	2024	14:35:14.615499999	0.1885	6.15037
379	2024	14:35:14.616000000	0.189	5.87723
380	2024	14:35:14.616500000	0.1895	5.52411
381	2024	14:35:14.617000000	0.19	5.10596
382	2024	14:35:14.617499999	0.1905	4.63988
383	2024	14:35:14.618000000	0.191	4.14418
384	2024	14:35:14.618500000	0.1915	3.6373
385	2024	14:35:14.619000000	0.192	3.13681
386	2024	14:35:14.619499999	0.1925	2.65846
387	2024	14:35:14.620000000	0.193	2.21535
388	2024	14:35:14.620500000	0.1935	1.81739
389	2024	14:35:14.621000000	0.194	1.47095
390	2024	14:35:14.621500000	0.1945	1.17877
391	2024	14:35:14.622000000	0.195	0.94023
392	2024	14:35:14.622500000	0.1955	0.75174
393	2024	14:35:14.623000000	0.196	0.60746
394	2024	14:35:14.623500000	0.1965	0.50007
395	2024	14:35:14.624000000	0.197	0.42163
396	2024	14:35:14.624500000	0.1975	0.3645
397	2024	14:35:14.625000000	0.198	0.32205
398	2024	14:35:14.625500000	0.1985	0.28933
399	2024	14:35:14.626000000	0.199	0.26347
400	2024	14:35:14.626500000	0.1995	0.24388
401	2024	14:35:14.627000000	0.2	0.23214
402	2024	14:35:14.627500000	0.2005	0.23174
403	2024	14:35:14.628000000	0.201	0.24752
404	2024	14:35:14.628500000	0.2015	0.285
405	2024	14:35:14.629000000	0.202	0.34964
406	2024	14:35:14.629500000	0.2025	0.44603
407	2024	14:35:14.630000000	0.203	0.57719
408	2024	14:35:14.630500000	0.2035	0.744
409	2024	14:35:14.631000000	0.204	0.94479
410	2024	14:35:14.631500000	0.2045	1.17516
411	2024	14:35:14.632000000	0.205	1.42809
412	2024	14:35:14.632500000	0.2055	1.69428
413	2024	14:35:14.633000000	0.206	1.96268
414	2024	14:35:14.633500000	0.2065	2.22124
415	2024	14:35:14.634000000	0.207	2.45777
416	2024	14:35:14.634500000	0.2075	2.66076
417	2024	14:35:14.635000000	0.208	2.82033
418	2024	14:35:14.635500000	0.2085	2.92888
419	2024	14:35:14.636000000	0.209	2.9817
420	2024	14:35:14.636500000	0.2095	2.9773
421	2024	14:35:14.637000000	0.21	2.91752
422	2024	14:35:14.637500000	0.2105	2.8073
423	2024	14:35:14.638000000	0.211	2.65435
424	2024	14:35:14.638500000	0.2115	2.46847
425	2024	14:35:14.639000000	0.212	2.26078
426	2024	14:35:14.639500000	0.2125	2.04288
427	2024	14:35:14.640000000	0.213	1.82599
428	2024	14:35:14.640500000	0.2135	1.6201
429	2024	14:35:14.641000000	0.214	1.43334
430	2024	14:35:14.641500000	0.2145	1.27147
431	2024	14:35:14.642000000	0.215	1.13761
432	2024	14:35:14.642500000	0.2155	1.03223
433	2024	14:35:14.643000000	0.216	0.95336
434	2024	14:35:14.643500000	0.2165	0.89699
435	2024	14:35:14.644000000	0.217	0.85771
436	2024	14:35:14.644500000	0.2175	0.82932
437	2024	14:35:14.645000000	0.218	0.80566
438	2024	14:35:14.645500000	0.2185	0.78124
439	2024	14:35:14.646000000	0.219	0.75189
440	2024	14:35:14.646500000	0.2195	0.71518
441	2024	14:35:14.647000000	0.22	0.67072
442	2024	14:35:14.647500000	0.2205	0.62021
443	2024	14:35:14.648000000	0.221	0.56723
444	2024	14:35:14.648500000	0.2215	0.51692
445	2024	14:35:14.649000000	0.222	0.47543
446	2024	14:35:14.649500000	0.2225	0.44929
447	2024	14:35:14.650000000	0.223	0.44471
448	2024	14:35:14.650500000	0.2235	0.46694
449	2024	14:35:14.651000000	0.224	0.51966
450	2024	14:35:14.651500000	0.2245	0.60449
451	2024	14:35:14.652000000	0.225	0.7208
452	2024	14:35:14.652500000	0.2255	0.86556
453	2024	14:35:14.653000000	0.226	1.0335
454	2024	14:35:14.653500000	0.2265	1.21747
455	2024	14:35:14.654000000	0.227	1.4089
456	2024	14:35:14.654500000	0.2275	1.59849
457	2024	14:35:14.655000000	0.228	1.77686
458	2024	14:35:14.655500000	0.2285	1.93525
459	2024	14:35:14.656000000	0.229	2.0662
460	2024	14:35:14.656500000	0.2295	2.16406
461	2024	14:35:14.657000000	0.23	2.22537
462	2024	14:35:14.657500000	0.2305	2.24904
463	2024	14:35:14.658000000	0.231	2.2364
464	2024	14:35:14.658500000	0.2315	2.19091
465	2024	14:35:14.659000000	0.232	2.11789
466	2024	14:35:14.659500000	0.2325	2.0239
467	2024	14:35:14.660000000	0.233	1.91627
468	2024	14:35:14.660500000	0.2335	1.80237
469	2024	14:35:14.661000000	0.234	1.6891
470	2024	14:35:14.661500000	0.2345	1.58233
471	2024	14:35:14.662000000	0.235	1.4865
472	2024	14:35:14.662500000	0.2355	1.40442
473	2024	14:35:14.663000000	0.236	1.33719
474	2024	14:35:14.663500000	0.2365	1.28422
475	2024	14:35:14.664000000	0.237	1.24362
476	2024	14:35:14.664500000	0.2375	1.21242
477	2024	14:35:14.665000000	0.238	1.18713
478	2024	14:35:14.665500000	0.2385	1.16417
479	2024	14:35:14.666000000	0.239	1.14032
480	2024	14:35:14.666500000	0.2395	1.11316
481	2024	14:35:14.667000000	0.24	1.08131
482	2024	14:35:14.667500000	0.2405	1.04464
483	2024	14:35:14.667999999	0.241	1.00423
484	2024	14:35:14.668500000	0.2415	0.96231
485	2024	14:35:14.669000000	0.242	0.92194
486	2024	14:35:14.669500000	0.2425	0.88668
487	2024	14:35:14.669999999	0.243	0.86017
488	2024	14:35:14.670500000	0.2435	0.84568
489	2024	14:35:14.671000000	0.244	0.84574
490	2024	14:35:14.671500000	0.2445	0.86174
491	2024	14:35:14.671999999	0.245	0.89377
492	2024	14:35:14.672500000	0.2455	0.94049
493	2024	14:35:14.673000000	0.246	0.99918
494	2024	14:35:14.673500000	0.2465	1.06596
495	2024	14:35:14.673999999	0.247	1.13608
496	2024	14:35:14.674500000	0.2475	1.20436
497	2024	14:35:14.675000000	0.248	1.26563
498	2024	14:35:14.675500000	0.2485	1.31522
499	2024	14:35:14.675999999	0.249	1.34942
500	2024	14:35:14.676500000	0.2495	1.36582
501	2024	14:35:14.677000000	0.25	1.36357
502	2024	14:35:14.677500000	0.2505	1.34348
503	2024	14:35:14.677999999	0.251	1.30797
504	2024	14:35:14.678500000	0.2515	1.26088
505	2024	14:35:14.679000000	0.252	1.20714
506	2024	14:35:14.679500000	0.2525	1.15231
507	2024	14:35:14.679999999	0.253	1.10209
508	2024	14:35:14.680500000	0.2535	1.06183
509	2024	14:35:14.681000000	0.254	1.03599
510	2024	14:35:14.681500000	0.2545	1.02776
511	2024	14:35:14.681999999	0.255	1.03879
512	2024	14:35:14.682500000	0.2555	1.06897
513	2024	14:35:14.683000000	0.256	1.1165
514	2024	14:35:14.683500000	0.2565	1.17802
515	2024	14:35:14.684000000	0.257	1.24894
516	2024	14:35:14.684500000	0.2575	1.32385
517	2024	14:35:14.685000000	0.258	1.39704
518	2024	14:35:14.685500000	0.2585	1.463
519	2024	14:35:14.686000000	0.259	1.51697
520	2024	14:35:14.686500000	0.2595	1.55535
521	2024	14:35:14.687000000	0.26	1.57607
522	2024	14:35:14.687500000	0.2605	1.57877
523	2024	14:35:14.688000000	0.261	1.5648
524	2024	14:35:14.688500000	0.2615	1.53715
525	2024	14:35:14.689000000	0.262	1.50015
526	2024	14:35:14.689500000	0.2625	1.45904
527	2024	14:35:14.690000000	0.263	1.4195
528	2024	14:35:14.690500000	0.2635	1.38708
529	2024	14:35:14.691000000	0.264	1.3667
530	2024	14:35:14.691500000	0.2645	1.36214
531	2024	14:35:14.692000000	0.265	1.37569
532	2024	14:35:14.692500000	0.2655	1.40787
533	2024	14:35:14.693000000	0.266	1.45734
534	2024	14:35:14.693500000	0.2665	1.52104
535	2024	14:35:14.694000000	0.267	1.59436
536	2024	14:35:14.694500000	0.2675	1.67157
537	2024	14:35:14.695000000	0.268	1.74628
538	2024	14:35:14.695500000	0.2685	1.812
539	2024	14:35:14.696000000	0.269	1.86272
540	2024	14:35:14.696500000	0.2695	1.89337
541	2024	14:35:14.697000000	0.27	1.90036
542	2024	14:35:14.697500000	0.2705	1.88181
543	2024	14:35:14.698000000	0.271	1.83775
544	2024	14:35:14.698500000	0.2715	1.77013
545	2024	14:35:14.699000000	0.272	1.68262
546	2024	14:35:14.699500000	0.2725	1.58031
547	2024	14:35:14.700000000	0.273	1.4693
548	2024	14:35:14.700500000	0.2735	1.35611
549	2024	14:35:14.701000000	0.274	1.24717
550	2024	14:35:14.701500000	0.2745	1.14825
551	2024	14:35:14.702000000	0.275	1.06404
552	2024	14:35:14.702500000	0.2755	0.99768
553	2024	14:35:14.703000000	0.276	0.95059
554	2024	14:35:14.703500000	0.2765	0.92238
555	2024	14:35:14.704000000	0.277	0.9109
556	2024	14:35:14.704500000	0.2775	0.91251
557	2024	14:35:14.705000000	0.278	0.92247
558	2024	14:35:14.705500000	0.2785	0.93533
559	2024	14:35:14.706000000	0.279	0.94554
560	2024	14:35:14.706500000	0.2795	0.94793
561	2024	14:35:14.707000000	0.28	0.93822
562	2024	14:35:14.707500000	0.2805	0.91345
563	2024	14:35:14.708000000	0.281	0.87221
564	2024	14:35:14.708500000	0.2815	0.81485
565	2024	14:35:14.709000000	0.282	0.74345
566	2024	14:35:14.709500000	0.2825	0.66165
567	2024	14:35:14.710000000	0.283	0.57431
568	2024	14:35:14.710500000	0.2835	0.4872
569	2024	14:35:14.711000000	0.284	0.40637
570	2024	14:35:14.711500000	0.2845	0.33777
571	2024	14:35:14.712000000	0.285	0.2866
572	2024	14:35:14.712500000	0.2855	0.257
573	2024	14:35:14.713000000	0.286	0.25157
574	2024	14:35:14.713500000	0.2865	0.27124
575	2024	14:35:14.714000000	0.287	0.31512
576	2024	14:35:14.714500000	0.2875	0.38057
577	2024	14:35:14.715000000	0.288	0.46345
578	2024	14:35:14.715500000	0.2885	0.55834
579	2024	14:35:14.716000000	0.289	0.6591
580	2024	14:35:14.716499999	0.2895	0.75919
581	2024	14:35:14.717000000	0.29	0.85227
582	2024	14:35:14.717500000	0.2905	0.9326
583	2024	14:35:14.718000000	0.291	0.99548
584	2024	14:35:14.718499999	0.2915	1.03748
585	2024	14:35:14.719000000	0.292	1.05676
586	2024	14:35:14.719500000	0.2925	1.053
587	2024	14:35:14.720000000	0.293	1.02741
588	2024	14:35:14.720499999	0.2935	0.98256
589	2024	14:35:14.721000000	0.294	0.92205
590	2024	14:35:14.721500000	0.2945	0.85022
591	2024	14:35:14.722000000	0.295	0.77178
592	2024	14:35:14.722499999	0.2955	0.69137
593	2024	14:35:14.723000000	0.296	0.61328
594	2024	14:35:14.723500000	0.2965	0.54112
595	2024	14:35:14.724000000	0.297	0.47763
596	2024	14:35:14.724499999	0.2975	0.42457
597	2024	14:35:14.725000000	0.298	0.38267
598	2024	14:35:14.725500000	0.2985	0.35176
599	2024	14:35:14.726000000	0.299	0.33087
600	2024	14:35:14.726499999	0.2995	0.31847
601	2024	14:35:14.727000000	0.3	0.3127
602	2024	14:35:14.727500000	0.3005	0.31165
603	2024	14:35:14.728000000	0.301	0.31356
604	2024	14:35:14.728499999	0.3015	0.31702
605	2024	14:35:14.729000000	0.302	0.32111
606	2024	14:35:14.729500000	0.3025	0.32548
607	2024	14:35:14.730000000	0.303	0.33033
608	2024	14:35:14.730499999	0.3035	0.33633
609	2024	14:35:14.731000000	0.304	0.34449
610	2024	14:35:14.731500000	0.3045	0.356
611	2024	14:35:14.732000000	0.305	0.37204
612	2024	14:35:14.732499999	0.3055	0.39356
613	2024	14:35:14.733000000	0.306	0.42117
614	2024	14:35:14.733500000	0.3065	0.45496
615	2024	14:35:14.734000000	0.307	0.49448
616	2024	14:35:14.734499999	0.3075	0.53868
617	2024	14:35:14.735000000	0.308	0.58599
618	2024	14:35:14.735500000	0.3085	0.63446
619	2024	14:35:14.736000000	0.309	0.68186
620	2024	14:35:14.736499999	0.3095	0.72593
621	2024	14:35:14.737000000	0.31	0.76452
622	2024	14:35:14.737500000	0.3105	0.79585
623	2024	14:35:14.738000000	0.311	0.81862
624	2024	14:35:14.738499999	0.3115	0.83214
625	2024	14:35:14.739000000	0.312	0.8364
626	2024	14:35:14.739500000	0.3125	0.83208
627	2024	14:35:14.740000000	0.313	0.82047
628	2024	14:35:14.740499999	0.3135	0.80335
629	2024	14:35:14.741000000	0.314	0.78283
630	2024	14:35:14.741500000	0.3145	0.76116
631	2024	14:35:14.742000000	0.315	0.74049
632	2024	14:35:14.742499999	0.3155	0.7227
633	2024	14:35:14.743000000	0.316	0.70924
634	2024	14:35:14.743500000	0.3165	0.70094
635	2024	14:35:14.744000000	0.317	0.69803
636	2024	14:35:14.744499999	0.3175	0.70002
637	2024	14:35:14.745000000	0.318	0.70586
638	2024	14:35:14.745500000	0.3185	0.71397
639	2024	14:35:14.746000000	0.319	0.72244
640	2024	14:35:14.746500000	0.3195	0.72924
641	2024	14:35:14.747000000	0.32	0.73235
642	2024	14:35:14.747500000	0.3205	0.73007
643	2024	14:35:14.748000000	0.321	0.72112
644	2024	14:35:14.748500000	0.3215	0.70481
645	2024	14:35:14.749000000	0.322	0.68114
646	2024	14:35:14.749500000	0.3225	0.65082
647	2024	14:35:14.750000000	0.323	0.61522
648	2024	14:35:14.750500000	0.3235	0.5763
649	2024	14:35:14.751000000	0.324	0.53646
650	2024	14:35:14.751500000	0.3245	0.49832
651	2024	14:35:14.752000000	0.325	0.46454
652	2024	14:35:14.752500000	0.3255	0.43763
653	2024	14:35:14.753000000	0.326	0.41968
654	2024	14:35:14.753500000	0.3265	0.41224
655	2024	14:35:14.754000000	0.327	0.4162
656	2024	14:35:14.754500000	0.3275	0.43168
657	2024	14:35:14.755000000	0.328	0.45803
658	2024	14:35:14.755500000	0.3285	0.49389
659	2024	14:35:14.756000000	0.329	0.53728
660	2024	14:35:14.756500000	0.3295	0.58576
661	2024	14:35:14.757000000	0.33	0.63658
662	2024	14:35:14.757500000	0.3305	0.68693
663	2024	14:35:14.758000000	0.331	0.73407
664	2024	14:35:14.758500000	0.3315	0.77559
665	2024	14:35:14.759000000	0.332	0.8095
666	2024	14:35:14.759500000	0.3325	0.8344
667	2024	14:35:14.760000000	0.333	0.84955
668	2024	14:35:14.760500000	0.3335	0.85482
669	2024	14:35:14.761000000	0.334	0.85079
670	2024	14:35:14.761500000	0.3345	0.83856
671	2024	14:35:14.762000000	0.335	0.81971
672	2024	14:35:14.762500000	0.3355	0.79616
673	2024	14:35:14.763000000	0.336	0.76999
674	2024	14:35:14.763500000	0.3365	0.74334
675	2024	14:35:14.764000000	0.337	0.71823
676	2024	14:35:14.764500000	0.3375	0.69647
677	2024	14:35:14.765000000	0.338	0.67952
678	2024	14:35:14.765500000	0.3385	0.66851
679	2024	14:35:14.766000000	0.339	0.66409
680	2024	14:35:14.766500000	0.3395	0.66655
681	2024	14:35:14.767000000	0.34	0.67578
682	2024	14:35:14.767500000	0.3405	0.6913
683	2024	14:35:14.768000000	0.341	0.71241
684	2024	14:35:14.768500000	0.3415	0.73816
685	2024	14:35:14.769000000	0.342	0.76753
686	2024	14:35:14.769500000	0.3425	0.79938
687	2024	14:35:14.770000000	0.343	0.83263
688	2024	14:35:14.770500000	0.3435	0.86623
689	2024	14:35:14.771000000	0.344	0.89919
690	2024	14:35:14.771500000	0.3445	0.93066
691	2024	14:35:14.772000000	0.345	0.95988
692	2024	14:35:14.772500000	0.3455	0.9862
693	2024	14:35:14.773000000	0.346	1.00907
694	2024	14:35:14.773500000	0.3465	1.02803
695	2024	14:35:14.774000000	0.347	1.0427
696	2024	14:35:14.774500000	0.3475	1.05275
697	2024	14:35:14.775000000	0.348	1.05797
698	2024	14:35:14.775500000	0.3485	1.05816
699	2024	14:35:14.776000000	0.349	1.05323
700	2024	14:35:14.776500000	0.3495	1.04318
701	2024	14:35:14.777000000	0.35	1.0281
702	2024	14:35:14.777500000	0.3505	1.00818
703	2024	14:35:14.778000000	0.351	0.98374
704	2024	14:35:14.778500000	0.3515	0.95521
705	2024	14:35:14.778999999	0.352	0.92312
706	2024	14:35:14.779500000	0.3525	0.88812
707	2024	14:35:14.780000000	0.353	0.85093
708	2024	14:35:14.780500000	0.3535	0.81231
709	2024	14:35:14.780999999	0.354	0.77309
710	2024	14:35:14.781500000	0.3545	0.73406
711	2024	14:35:14.782000000	0.355	0.69601
712	2024	14:35:14.782500000	0.3555	0.65963
713	2024	14:35:14.782999999	0.356	0.62556
714	2024	14:35:14.783500000	0.3565	0.59433
715	2024	14:35:14.784000000	0.357	0.56634
716	2024	14:35:14.784500000	0.3575	0.54187
717	2024	14:35:14.784999999	0.358	0.52107
718	2024	14:35:14.785500000	0.3585	0.50395
719	2024	14:35:14.786000000	0.359	0.49042
720	2024	14:35:14.786500000	0.3595	0.48023
721	2024	14:35:14.786999999	0.36	0.47304
722	2024	14:35:14.787500000	0.3605	0.46841
723	2024	14:35:14.788000000	0.361	0.4658
724	2024	14:35:14.788500000	0.3615	0.46454
725	2024	14:35:14.788999999	0.362	0.46396
726	2024	14:35:14.789500000	0.3625	0.46329
727	2024	14:35:14.790000000	0.363	0.46172
728	2024	14:35:14.790500000	0.3635	0.45848
729	2024	14:35:14.790999999	0.364	0.4528
730	2024	14:35:14.791500000	0.3645	0.44399
731	2024	14:35:14.792000000	0.365	0.43151
732	2024	14:35:14.792500000	0.3655	0.41497
733	2024	14:35:14.792999999	0.366	0.39421
734	2024	14:35:14.793500000	0.3665	0.36933
735	2024	14:35:14.794000000	0.367	0.34071
736	2024	14:35:14.794500000	0.3675	0.30907
737	2024	14:35:14.794999999	0.368	0.2754
738	2024	14:35:14.795500000	0.3685	0.24096
739	2024	14:35:14.796000000	0.369	0.20725
740	2024	14:35:14.796500000	0.3695	0.17588
741	2024	14:35:14.796999999	0.37	0.14853
742	2024	14:35:14.797500000	0.3705	0.1268
743	2024	14:35:14.798000000	0.371	0.11207
744	2024	14:35:14.798500000	0.3715	0.10543
745	2024	14:35:14.798999999	0.372	0.10752
746	2024	14:35:14.799500000	0.3725	0.11847
747	2024	14:35:14.800000000	0.373	0.1378
748	2024	14:35:14.800500000	0.3735	0.16443
749	2024	14:35:14.800999999	0.374	0.19668
750	2024	14:35:14.801500000	0.3745	0.23234
751	2024	14:35:14.802000000	0.375	0.26878
752	2024	14:35:14.802500000	0.3755	0.3031
753	2024	14:35:14.802999999	0.376	0.3323
754	2024	14:35:14.803500000	0.3765	0.35352
755	2024	14:35:14.804000000	0.377	0.36419
756	2024	14:35:14.804500000	0.3775	0.3623
757	2024	14:35:14.804999999	0.378	0.3465
758	2024	14:35:14.805500000	0.3785	0.3163
759	2024	14:35:14.806000000	0.379	0.2721
760	2024	14:35:14.806500000	0.3795	0.21527
761	2024	14:35:14.806999999	0.38	0.14803
762	2024	14:35:14.807500000	0.3805	0.07342
763	2024	14:35:14.808000000	0.381	-0.0049
764	2024	14:35:14.808500000	0.3815	-0.08293
765	2024	14:35:14.809000000	0.382	-0.15646
766	2024	14:35:14.809500000	0.3825	-0.22142
767	2024	14:35:14.810000000	0.383	-0.27415
768	2024	14:35:14.810500000	0.3835	-0.3116
769	2024	14:35:14.811000000	0.384	-0.33156
770	2024	14:35:14.811500000	0.3845	-0.33284
771	2024	14:35:14.812000000	0.385	-0.31526
772	2024	14:35:14.812500000	0.3855	-0.27976
773	2024	14:35:14.813000000	0.386	-0.22825
774	2024	14:35:14.813500000	0.3865	-0.16351
775	2024	14:35:14.814000000	0.387	-0.08897
776	2024	14:35:14.814500000	0.3875	-0.0085
777	2024	14:35:14.815000000	0.388	0.0739
778	2024	14:35:14.815500000	0.3885	0.15438
779	2024	14:35:14.816000000	0.389	0.22944
780	2024	14:35:14.816500000	0.3895	0.29622
781	2024	14:35:14.817000000	0.39	0.35264
782	2024	14:35:14.817500000	0.3905	0.39748
783	2024	14:35:14.818000000	0.391	0.4305
784	2024	14:35:14.818500000	0.3915	0.4523
785	2024	14:35:14.819000000	0.392	0.46427
786	2024	14:35:14.819500000	0.3925	0.46845
787	2024	14:35:14.820000000	0.393	0.46726
788	2024	14:35:14.820500000	0.3935	0.46332
789	2024	14:35:14.821000000	0.394	0.45918
790	2024	14:35:14.821500000	0.3945	0.45714
791	2024	14:35:14.822000000	0.395	0.45902
792	2024	14:35:14.822500000	0.3955	0.46603
793	2024	14:35:14.823000000	0.396	0.4787
794	2024	14:35:14.823500000	0.3965	0.49684
795	2024	14:35:14.824000000	0.397	0.51961
796	2024	14:35:14.824500000	0.3975	0.54559
797	2024	14:35:14.825000000	0.398	0.57296
798	2024	14:35:14.825500000	0.3985	0.59966
799	2024	14:35:14.826000000	0.399	0.62362
800	2024	14:35:14.826500000	0.3995	0.6429
801	2024	14:35:14.827000000	0.4	0.65595
802	2024	14:35:14.827500000	0.4005	0.66169
803	2024	14:35:14.828000000	0.401	0.65966
804	2024	14:35:14.828500000	0.4015	0.65003
805	2024	14:35:14.829000000	0.402	0.63361
806	2024	14:35:14.829500000	0.4025	0.61179
807	2024	14:35:14.830000000	0.403	0.58643
808	2024	14:35:14.830500000	0.4035	0.55967
809	2024	14:35:14.831000000	0.404	0.53382
810	2024	14:35:14.831500000	0.4045	0.51112
811	2024	14:35:14.832000000	0.405	0.4936
812	2024	14:35:14.832500000	0.4055	0.48291
813	2024	14:35:14.833000000	0.406	0.4802
814	2024	14:35:14.833500000	0.4065	0.48604
815	2024	14:35:14.834000000	0.407	0.5004
816	2024	14:35:14.834500000	0.4075	0.52264
817	2024	14:35:14.835000000	0.408	0.5516
818	2024	14:35:14.835500000	0.4085	0.5857
819	2024	14:35:14.836000000	0.409	0.62307
820	2024	14:35:14.836500000	0.4095	0.66165
821	2024	14:35:14.837000000	0.41	0.69942
822	2024	14:35:14.837500000	0.4105	0.73449
823	2024	14:35:14.838000000	0.411	0.76523
824	2024	14:35:14.838500000	0.4115	0.79039
825	2024	14:35:14.839000000	0.412	0.80911
826	2024	14:35:14.839500000	0.4125	0.821
827	2024	14:35:14.840000000	0.413	0.82611
828	2024	14:35:14.840500000	0.4135	0.82486
829	2024	14:35:14.841000000	0.414	0.818
830	2024	14:35:14.841500000	0.4145	0.80653
831	2024	14:35:14.842000000	0.415	0.79157
832	2024	14:35:14.842500000	0.4155	0.7743
833	2024	14:35:14.843000000	0.416	0.75587
834	2024	14:35:14.843499999	0.4165	0.73729
835	2024	14:35:14.844000000	0.417	0.71944
836	2024	14:35:14.844500000	0.4175	0.70299
837	2024	14:35:14.845000000	0.418	0.6884
838	2024	14:35:14.845499999	0.4185	0.67595
839	2024	14:35:14.846000000	0.419	0.66573
840	2024	14:35:14.846500000	0.4195	0.65768
841	2024	14:35:14.847000000	0.42	0.65167
842	2024	14:35:14.847499999	0.4205	0.64745
843	2024	14:35:14.848000000	0.421	0.64475
844	2024	14:35:14.848500000	0.4215	0.64328
845	2024	14:35:14.849000000	0.422	0.64272
846	2024	14:35:14.849499999	0.4225	0.64274
847	2024	14:35:14.850000000	0.423	0.64301
848	2024	14:35:14.850500000	0.4235	0.64315
849	2024	14:35:14.851000000	0.424	0.64277
850	2024	14:35:14.851499999	0.4245	0.64142
851	2024	14:35:14.852000000	0.425	0.63864
852	2024	14:35:14.852500000	0.4255	0.63393
853	2024	14:35:14.853000000	0.426	0.62682
854	2024	14:35:14.853499999	0.4265	0.61687
855	2024	14:35:14.854000000	0.427	0.60374
856	2024	14:35:14.854500000	0.4275	0.58722
857	2024	14:35:14.855000000	0.428	0.56731
858	2024	14:35:14.855499999	0.4285	0.54422
859	2024	14:35:14.856000000	0.429	0.51843
860	2024	14:35:14.856500000	0.4295	0.49067
861	2024	14:35:14.857000000	0.43	0.46195
862	2024	14:35:14.857499999	0.4305	0.43347
863	2024	14:35:14.858000000	0.431	0.40657
864	2024	14:35:14.858500000	0.4315	0.38268
865	2024	14:35:14.859000000	0.432	0.36317
866	2024	14:35:14.859499999	0.4325	0.34927
867	2024	14:35:14.860000000	0.433	0.34194
868	2024	14:35:14.860500000	0.4335	0.3418
869	2024	14:35:14.861000000	0.434	0.349
870	2024	14:35:14.861499999	0.4345	0.36323
871	2024	14:35:14.862000000	0.435	0.38366
872	2024	14:35:14.862500000	0.4355	0.40899
873	2024	14:35:14.863000000	0.436	0.4375
874	2024	14:35:14.863499999	0.4365	0.46713
875	2024	14:35:14.864000000	0.437	0.49567
876	2024	14:35:14.864500000	0.4375	0.52084
877	2024	14:35:14.865000000	0.438	0.54052
878	2024	14:35:14.865499999	0.4385	0.55287
879	2024	14:35:14.866000000	0.439	0.55647
880	2024	14:35:14.866500000	0.4395	0.55045
881	2024	14:35:14.867000000	0.44	0.53457
882	2024	14:35:14.867499999	0.4405	0.50924
883	2024	14:35:14.868000000	0.441	0.47551
884	2024	14:35:14.868500000	0.4415	0.43497
885	2024	14:35:14.869000000	0.442	0.38969
886	2024	14:35:14.869499999	0.4425	0.34201
887	2024	14:35:14.870000000	0.443	0.29441
888	2024	14:35:14.870500000	0.4435	0.2493
889	2024	14:35:14.871000000	0.444	0.20885
890	2024	14:35:14.871500000	0.4445	0.1748
891	2024	14:35:14.872000000	0.445	0.14839
892	2024	14:35:14.872500000	0.4455	0.13022
893	2024	14:35:14.873000000	0.446	0.12022
894	2024	14:35:14.873500000	0.4465	0.1177
895	2024	14:35:14.874000000	0.447	0.12141
896	2024	14:35:14.874500000	0.4475	0.12963
897	2024	14:35:14.875000000	0.448	0.14036
898	2024	14:35:14.875500000	0.4485	0.15148
899	2024	14:35:14.876000000	0.449	0.16092
900	2024	14:35:14.876500000	0.4495	0.16687
901	2024	14:35:14.877000000	0.45	0.1679
902	2024	14:35:14.877500000	0.4505	0.1631
903	2024	14:35:14.878000000	0.451	0.15213
904	2024	14:35:14.878500000	0.4515	0.13525
905	2024	14:35:14.879000000	0.452	0.11331
906	2024	14:35:14.879500000	0.4525	0.08762
907	2024	14:35:14.880000000	0.453	0.05986
908	2024	14:35:14.880500000	0.4535	0.03192
909	2024	14:35:14.881000000	0.454	0.0057
910	2024	14:35:14.881500000	0.4545	-0.01702
911	2024	14:35:14.882000000	0.455	-0.03478
912	2024	14:35:14.882500000	0.4555	-0.04655
913	2024	14:35:14.883000000	0.456	-0.05185
914	2024	14:35:14.883500000	0.4565	-0.05073
915	2024	14:35:14.884000000	0.457	-0.04388
916	2024	14:35:14.884500000	0.4575	-0.03245
917	2024	14:35:14.885000000	0.458	-0.01806
918	2024	14:35:14.885500000	0.4585	-0.00257
919	2024	14:35:14.886000000	0.459	0.01202
920	2024	14:35:14.886500000	0.4595	0.02376
921	2024	14:35:14.887000000	0.46	0.03095
922	2024	14:35:14.887500000	0.4605	0.03223
923	2024	14:35:14.888000000	0.461	0.02673
924	2024	14:35:14.888500000	0.4615	0.01417
925	2024	14:35:14.889000000	0.462	-0.00513
926	2024	14:35:14.889500000	0.4625	-0.03033
927	2024	14:35:14.890000000	0.463	-0.06001
928	2024	14:35:14.890500000	0.4635	-0.09237
929	2024	14:35:14.891000000	0.464	-0.12535
930	2024	14:35:14.891500000	0.4645	-0.15677
931	2024	14:35:14.892000000	0.465	-0.18452
932	2024	14:35:14.892500000	0.4655	-0.2067
933	2024	14:35:14.893000000	0.466	-0.22178
934	2024	14:35:14.893500000	0.4665	-0.22865
935	2024	14:35:14.894000000	0.467	-0.22677
936	2024	14:35:14.894500000	0.4675	-0.21612
937	2024	14:35:14.895000000	0.468	-0.19726
938	2024	14:35:14.895500000	0.4685	-0.17121
939	2024	14:35:14.896000000	0.469	-0.13937
940	2024	14:35:14.896500000	0.4695	-0.10342
941	2024	14:35:14.897000000	0.47	-0.0652
942	2024	14:35:14.897500000	0.4705	-0.02655
943	2024	14:35:14.898000000	0.471	0.01082
944	2024	14:35:14.898500000	0.4715	0.04543
945	2024	14:35:14.899000000	0.472	0.07608
946	2024	14:35:14.899500000	0.4725	0.10197
947	2024	14:35:14.900000000	0.473	0.12266
948	2024	14:35:14.900500000	0.4735	0.13811
949	2024	14:35:14.901000000	0.474	0.14858
950	2024	14:35:14.901500000	0.4745	0.15464
951	2024	14:35:14.902000000	0.475	0.15703
952	2024	14:35:14.902500000	0.4755	0.15661
953	2024	14:35:14.903000000	0.476	0.15426
954	2024	14:35:14.903500000	0.4765	0.15084
955	2024	14:35:14.904000000	0.477	0.14707
956	2024	14:35:14.904500000	0.4775	0.14355
957	2024	14:35:14.905000000	0.478	0.1407
958	2024	14:35:14.905500000	0.4785	0.13878
959	2024	14:35:14.906000000	0.479	0.1379
960	2024	14:35:14.906500000	0.4795	0.13807
961	2024	14:35:14.907000000	0.48	0.13923
962	2024	14:35:14.907500000	0.4805	0.14124
963	2024	14:35:14.907999999	0.481	0.14403
964	2024	14:35:14.908500000	0.4815	0.14755
965	2024	14:35:14.909000000	0.482	0.15178
966	2024	14:35:14.909500000	0.4825	0.1568
967	2024	14:35:14.909999999	0.483	0.16272
968	2024	14:35:14.910500000	0.4835	0.16969
969	2024	14:35:14.911000000	0.484	0.17785
970	2024	14:35:14.911500000	0.4845	0.18729
971	2024	14:35:14.911999999	0.485	0.19805
972	2024	14:35:14.912500000	0.4855	0.21002
973	2024	14:35:14.913000000	0.486	0.22299
974	2024	14:35:14.913500000	0.4865	0.2366
975	2024	14:35:14.913999999	0.487	0.25033
976	2024	14:35:14.914500000	0.4875	0.26359
977	2024	14:35:14.915000000	0.488	0.27568
978	2024	14:35:14.915500000	0.4885	0.28592
979	2024	14:35:14.915999999	0.489	0.29364
980	2024	14:35:14.916500000	0.4895	0.29829
981	2024	14:35:14.917000000	0.49	0.29946
982	2024	14:35:14.917500000	0.4905	0.29698
983	2024	14:35:14.917999999	0.491	0.29088
984	2024	14:35:14.918500000	0.4915	0.28148
985	2024	14:35:14.919000000	0.492	0.26931
986	2024	14:35:14.919500000	0.4925	0.25515
987	2024	14:35:14.919999999	0.493	0.23993
988	2024	14:35:14.920500000	0.4935	0.22468
989	2024	14:35:14.921000000	0.494	0.21045
990	2024	14:35:14.921500000	0.4945	0.19825
991	2024	14:35:14.921999999	0.495	0.18892
992	2024	14:35:14.922500000	0.4955	0.18314
993	2024	14:35:14.923000000	0.496	0.18129
994	2024	14:35:14.923500000	0.4965	0.18348
995	2024	14:35:14.923999999	0.497	0.1895
996	2024	14:35:14.924500000	0.4975	0.19884
997	2024	14:35:14.925000000	0.498	0.21076
998	2024	14:35:14.925500000	0.4985	0.22432
999	2024	14:35:14.925999999	0.499	0.23843
1000	2024	14:35:14.926500000	0.4995	0.252
1001	2024	14:35:14.927000000	0.5	0.26396
1002	2024	14:35:14.927500000	0.5005	0.2734
1003	2024	14:35:14.927999999	0.501	0.27958
1004	2024	14:35:14.928500000	0.5015	0.28203
1005	2024	14:35:14.929000000	0.502	0.28057
1006	2024	14:35:14.929500000	0.5025	0.27531
1007	2024	14:35:14.929999999	0.503	0.26663
1008	2024	14:35:14.930500000	0.5035	0.25515
1009	2024	14:35:14.931000000	0.504	0.24169
1010	2024	14:35:14.931500000	0.5045	0.22717
1011	2024	14:35:14.931999999	0.505	0.21254
1012	2024	14:35:14.932500000	0.5055	0.19872
1013	2024	14:35:14.933000000	0.506	0.1865
1014	2024	14:35:14.933500000	0.5065	0.17652
1015	2024	14:35:14.934000000	0.507	0.16917
1016	2024	14:35:14.934500000	0.5075	0.16463
1017	2024	14:35:14.935000000	0.508	0.1628
1018	2024	14:35:14.935500000	0.5085	0.16337
1019	2024	14:35:14.936000000	0.509	0.16585
1020	2024	14:35:14.936500000	0.5095	0.16961
1021	2024	14:35:14.937000000	0.51	0.17391
1022	2024	14:35:14.937500000	0.5105	0.17803
1023	2024	14:35:14.938000000	0.511	0.1813
1024	2024	14:35:14.938500000	0.5115	0.18314
